# Supplementary material for: The serine protease HtrA regulates Group B Streptococcus virulence and affects the host response to infection
Source: PLoS Pathog. 2025 Oct 6;21(10):e1013562. doi: 10.1371/journal.ppat.1013562 (PMC12520345; doi:10.1371/journal.ppat.1013562)
Supplement: S2 Data — (XLSX) [file ppat.1013562.s007.xlsx]

## Sheet: Sig Prots (FC>1.5, p-val<0.05)
	TOTAL SUM		166		ALL SIGNIFICANT CHANGES (proteins significant for multiple strain comparisons or within multiple fractions are counted more than once)
	SEC	SUM	35		SECRETED ------------- SECRETED ------------- SECRETED ------------- SECRETED ------------- SECRETED ------------- SECRETED ------------- SECRETED ------------- SECRETED ------------- SECRETED ------------- SECRETED ------------- SECRETED ------------- SECRETED ------------- SECRETED ------------- SECRETED ------------- SECRETED												KEGG Functions
		n			Gene locus	Locus ID (COH1 GBCO_p1 annotation)	Gene ID/BLAST	GO Function(s)	KEGG Functions(s)	eggNOG COG Function(s)	InterPro						KEGG Term	Simplified Term for GraphPad	Secreted ALL	Membrane ALL	Cytosol ALL	TOTAL
	ALL SIGNIFICANT CHANGES ----------- ALL SIGNIFICANT CHANGES -----------	5	ΔhtrA/WT	+FC	GBSCOH1_0130	ribosomal protein L28	rpmB	(structural constituent of) ribosome; translation; ribonucleoprotein complex	03010 Ribosome [PATH:ko03010]	N/A	L28p-like; Ribosomal protein L28/L24 superfamily						02020 Two-component system [PATH:ko02020]	Two-component system	2	4	2	8
					GBSCOH1_0521	ribosomal protein L31	rpmE; rpmE2	(structural constituent of) ribosome; translation; ribonucleoprotein complex	N/A	rRNA binding	L28p-like; Ribosomal protein L31 superfamily						00920 Sulfur metabolism [PATH:ko00920]	Sulfur metabolism	0	3	0	3
				-FC	GBSCOH1_1327	GlnP	glnP_1	L-glutamine import across plasma membrane; amino acid transport; ABC transporter complex, substrate-binding subunit-containing	02010 ABC transporters [PATH:ko02010]	amino acid transport	ABC transporter membrane protein permease protein ArtM/GltK/GlnP/TcyL/YhdX-like; MetI-like superfamily						03018 RNA degradation [PATH:ko03018]	RNA degradation	0	2	0	2
					GBSCOH1_0383	lipoprotein		N/A	02010 ABC transporters [PATH:ko02010]	ABC transporter substrate-binding protein PnrA-like	ABC transporter substrate-binding protein PnrA-like; Periplasmic binding protein-like I						03010 Ribosome [PATH:ko03010]	Ribosome	5	27	2	34
					GBSCOH1_1279	cell wall surface anchor family protein, putative	Spb1	N/A	N/A	N/A	N/A						00620 Pyruvate metabolism [PATH:ko00620]	Pyruvate metabolism	0	2	1	3
		15	ΔhtrA pDC-htrA/WT	+FC	GBSCOH1_2002	serine protease	HtrA	proteolysis; serine-type endopeptidase activity; metalloendopeptidase activity	02020 Two-component system [PATH:ko02020]	Trypsin-like serine proteases, typically periplasmic, contain C-terminal PDZ domain	Peptidase S1, PA clan, chymotrypsin-like fold; PDZ superfamily; Peptidase M50						00240 Pyrimidine metabolism [PATH:ko00240]	Pyrimidine metabolism	0	0	3	3
					GBSCOH1_0641	hypothetical protein	PepSY	N/A	N/A	N/A	PepSY domain						00230 Purine metabolism [PATH:ko00230]	Purine metabolism	0	2	4	6
					GBSCOH1_1490	ABC transporter, substrate-binding protein	yxeM_2	amino acid transport	02010 ABC transporters [PATH:ko02010]	ABC-type amino acid transport signal transduction systems periplasmic component domain	Solute-binding protein family 3/N-terminal domain of MltF						00640 Propanoate metabolism [PATH:ko00640]	Propanoate metabolism	0	1	0	1
					GBSCOH1_1231	ribosomal protein L21	rplU	(structural constituent of) ribosome; translation; ribonucleoprotein complex	03010 Ribosome [PATH:ko03010]	N/A	Ribosomal protein L21-like; L21-like superfamily						04626 Plant-pathogen interaction [PATH:ko04626]	Plant-pathogen interaction	0	0	1	1
					GBSCOH1_0161	penicillin-binding protein 1B, putative	pbp 1b	proteolysis; peptidoglycan biosynthetic process; response to antibiotic; serine-type D-Ala-D-Ala carboxypeptidase activity; penicillin binding; cell wall organization	N/A	WXG100 protein secretion system (Wss), protein YukC; Peptidoglycan polymerase that catalyzes glycan chain elongation from lipid-linked precursors	Glycosyl transferase, family 51; Beta-lactamase/transpeptidase-like; Penicillin-binding protein, transpeptidase; Lysozyme-like domain superfamily						02060 Phosphotransferase system (PTS) [PATH:ko02060]	Phosphotransferase system (PTS)	0	1	0	1
					GBSCOH1_0149	ABC transporter, substrate-binding protein		transmembrane transport; protein (peptide) transport; ATP-binding cassette (ABC) transporter complex, substrate-binding subunit-containing	02010 ABC transporters [PATH:ko02010]	transmembrane transport	Peptide/nickel binding protein, MppA-type; Solute-binding protein family 5						00550 Peptidoglycan biosynthesis [PATH:ko00550]	Peptidoglycan biosynthesis	0	2	0	2
					GBSCOH1_0689	triosephosphate isomerase	tpiA	triose-phosphate isomerase activity; gluconeogenesis; glycolytic process	00010 Glycolysis / Gluconeogenesis [PATH:ko00010]	N/A	Triosephosphate isomerase superfamily; Aldolase-type TIM barrel						00030 Pentose phosphate pathway [PATH:ko00030]	Pentose phosphate pathway	2	0	1	3
					GBSCOH1_0069	ribosomal protein L24	rplX	(structural constituent of) ribosome; translation; ribonucleoprotein complex	03010 Ribosome [PATH:ko03010]	N/A	Ribosomal protein L24; Translation protein SH3-like domain superfamily						00040 Pentose and glucuronate interconversions [PATH:ko00040]	Pentose and glucuronate interconversions	0	2	0	2
					GBSCOH1_1857	chromosome assembly-related protein		N/A	N/A	N/A	N/A						00190 Oxidative phosphorylation [PATH:ko00190]	Oxidative phosphorylation	0	0	1	1
					GBSCOH1_1614	glyceraldehyde-3-phosphate dehydrogenase, type I	gap; gapA; GAPDH	NAD binding; NADP binding; glyceraldehyde-3-phosphate dehydrogenase (NAD+) (phosphorylating) activity; glycolytic process	00010 Glycolysis / Gluconeogenesis [PATH:ko00010]	N/A	Glyceraldehyde 3-phosphate dehydrogenase, active site; NAD(P)-binding domain superfamily; Glyceraldehyde 3-phosphate dehydrogenase, NAD(P) binding domain/catalytic domain						N/A	N/A	14	41	10	65
					GBSCOH1_0031	group B streptococcal surface immunogenic protein	sip	N/A	N/A	N/A	N/A						04016 MAPK signaling pathway - plant [PATH:ko04016]	MAPK signaling pathway - plant	0	2	0	2
					GBSCOH1_1279	cell wall surface anchor family protein,putative	Spb1	N/A	N/A	N/A	N/A						04213 Longevity regulating pathway - multiple species [PATH:ko04213]	Longevity regulating pathway - multiple species	0	2	0	2
					GBSCOH1_0734	rotamase family protein	prsA	peptidyl-prolyl cis-trans isomerase activity; protein folding	00030 Pentose phosphate pathway [PATH:ko00030]	Chaperone involved in the correct folding and assembly of outer membrane proteins. Recognizes specific patterns of aromatic residues and the orientation of their side chains, which are found more frequently in integral outer membrane proteins. May act in both early periplasmic and late outer membrane-associated steps of protein maturation	Peptidyl-prolyl cis-trans isomerase, PpiC-type; Foldase protein PrsA; Trigger factor/SurA domain superfamily						03440 Homologous recombination [PATH:ko03440]	Homologous recombination	0	1	0	1
				-FC	GBSCOH1_0273	ABC transporter, substrate-binding protein	yxeM_2	amino acid transport; ligand-gated monoatomic ion channel activity	N/A	N/A	Ionotropic glutamate receptor, C-terminal; Solute-binding protein family 3/N-terminal domain of MltF						00630 Glyoxylate and dicarboxylate metabolism [PATH:ko00630]	Glyoxylate and dicarboxylate metabolism	0	3	0	3
					GBSCOH1_0053	aldehyde-alcohol dehydrogenase	adhE	alcohol dehydrogenase activity, iron-dependent; ferrous iron binding; alcohol dehydrogenase (NAD+) activity; response to oxidative stress; mixed acid fermentation	00010 Glycolysis / Gluconeogenesis [PATH:ko00010]	alcohol dehydrogenase; belongs to the aldehyde dehydrogenase family	Bifunctional aldehyde-alcohol dehydrogenase; Iron-type alcohol dehydrogenase-like						00010 Glycolysis / Gluconeogenesis [PATH:ko00010]	Glycolysis / Gluconeogenesis	4	3	4	11
		15	ΔhtrA /ΔhtrA pDC-htrA	+FC	GBSCOH1_0053	aldehyde-alcohol dehydrogenase	adhE	alcohol dehydrogenase activity, iron-dependent; ferrous iron binding; alcohol dehydrogenase (NAD+) activity; response to oxidative stress; mixed acid fermentation	00010 Glycolysis / Gluconeogenesis [PATH:ko00010]	alcohol dehydrogenase; belongs to the aldehyde dehydrogenase family	Bifunctional aldehyde-alcohol dehydrogenase; Iron-type alcohol dehydrogenase-like						00061 Fatty acid biosynthesis [PATH:ko00061]	Fatty acid biosynthesis	0	0	2	2
					GBSCOH1_0273	ABC transporter, substrate-binding protein	yxeM_2	amino acid transport; ligand-gated monoatomic ion channel activity	N/A	N/A	Ionotropic glutamate receptor, C-terminal; Solute-binding protein family 3/N-terminal domain of MltF						00470 D-Amino acid metabolism [PATH:ko00470]	D-Amino acid metabolism	0	0	2	2
				-FC	GBSCOH1_0383	lipoprotein		N/A	02010 ABC transporters [PATH:ko02010]	ABC transporter substrate-binding protein PnrA-like	ABC transporter substrate-binding protein PnrA-like; Periplasmic binding protein-like I						04112 Cell cycle - Caulobacter [PATH:ko04112]	Cell cycle - Caulobacter	0	1	0	1
					GBSCOH1_0853	lipoprotein		N/A	02010 ABC transporters [PATH:ko02010]	ABC transporter substrate-binding protein PnrA-like	ABC transporter substrate-binding protein PnrA-like; Periplasmic binding protein-like I						00720 Carbon fixation pathways in prokaryotes [PATH:ko00720]	Carbon fixation pathways in prokaryotes	0	2	0	2
					GBSCOH1_0069	ribosomal protein L24	rplX	(structural constituent of) ribosome; translation; ribonucleoprotein complex	03010 Ribosome [PATH:ko03010]	N/A	Ribosomal protein L24; Translation protein SH3-like domain superfamily						00930 Caprolactam degradation [PATH:ko00930]	Caprolactam degradation	0	0	1	1
					GBSCOH1_1193	5-nucleotidase family protein		5'-nucleotidase activity; metal ion binding; nucleotide binding; UDP-sugar diphosphatase activity; nucleotide catabolic process	N/A	Belongs to the 5'-nucleotidase family	Calcineurin-like phosphoesterase domain, ApaH type; Bacterial Ig domain; 5'-Nucleotidase/apyrase; Metallo-dependent phosphatase-like						05111 Biofilm formation - Vibrio cholerae [PATH:ko05111]	Biofilm formation - Vibrio cholerae	0	2	1	3
					GBSCOH1_0734	rotamase family protein	prsA	peptidyl-prolyl cis-trans isomerase activity; protein folding	00030 Pentose phosphate pathway [PATH:ko00030]	Chaperone involved in the correct folding and assembly of outer membrane proteins. Recognizes specific patterns of aromatic residues and the orientation of their side chains, which are found more frequently in integral outer membrane proteins. May act in both early periplasmic and late outer membrane-associated steps of protein maturation	Peptidyl-prolyl cis-trans isomerase, PpiC-type; Foldase protein PrsA; Trigger factor/SurA domain superfamily						00970 Aminoacyl-tRNA biosynthesis [PATH:ko00970]	Aminoacyl-tRNA biosynthesis	0	1	0	1
					GBSCOH1_0031	group B streptococcal surface immunogenic protein	sip	N/A	N/A	N/A	N/A						00520 Amino sugar and nucleotide sugar metabolism [PATH:ko00520]	Amino sugar and nucleotide sugar metabolism	0	3	0	3
					GBSCOH1_1231	ribosomal protein L21	rplU	(structural constituent of) ribosome; translation; ribonucleoprotein complex	03010 Ribosome [PATH:ko03010]	N/A	Ribosomal protein L21-like; L21-like superfamily						02010 ABC transporters [PATH:ko02010]	ABC transporters	8	5	1	14
					GBSCOH1_1279	cell wall surface anchor family protein,putative	spb1	N/A	N/A	N/A	N/A							Virulence	15	37	12	64
					GBSCOH1_1490	ABC transporter, substrate-binding protein	yxeM_2	amino acid transport	02010 ABC transporters [PATH:ko02010]	ABC-type amino acid transport signal transduction systems periplasmic component domain	Solute-binding protein family 3/N-terminal domain of MltF							GO Functions
					GBSCOH1_0149	ABC transporter, substrate-binding protein		transmembrane transport; protein (peptide) transport; ABC transporter complex, substrate-binding subunit-containing	02010 ABC transporters [PATH:ko02010]	transmembrane transport	Peptide/nickel binding protein, MppA-type; Solute-binding protein family 5							GO Term	Secreted	Membrane	Cytosol	TOTAL
					GBSCOH1_0161	penicillin-binding protein 1B, putative	pbp 1b	proteolysis; peptidoglycan biosynthetic process; response to antibiotic; serine-type D-Ala-D-Ala carboxypeptidase activity; penicillin binding; cell wall organization	N/A	WXG100 protein secretion system (Wss), protein YukC; Peptidoglycan polymerase that catalyzes glycan chain elongation from lipid-linked precursors	Glycosyl transferase, family 51; Beta-lactamase/transpeptidase-like; Penicillin-binding protein, transpeptidase; Lysozyme-like domain superfamily							Trans-translation	0	1	0	1
					GBSCOH1_0641	hypothetical protein	PepSY	N/A	N/A	N/A	PepSY domain							Translation	6	31	3	40
					GBSCOH1_2002	serine protease	HtrA	proteolysis; serine-type endopeptidase activity; metalloendopeptidase activity	02020 Two-component system [PATH:ko02020]	Trypsin-like serine proteases, typically periplasmic, contain C-terminal PDZ domain	Peptidase S1, PA clan, chymotrypsin-like fold; PDZ superfamily; Peptidase M50							Transcription termination	0	2	0	2
																		Transcription factor	0	3	0	3
	MEMB	SUM	95		MEMBRANE -------------------- MEMBRANE -------------------- MEMBRANE -------------------- MEMBRANE -------------------- MEMBRANE -------------------- MEMBRANE -------------------- MEMBRANE -------------------- MEMBRANE -------------------- MEMBRANE -------------------- MEMBRANE -------------------- MEMBRANE													Transcription	0	5	0	5
		n			Gene locus	Locus ID (COH1 GBCO_p1 annotation)	Gene ID/BLAST	GO Function(s)	KEGG Functions(s)	eggNOG COG Function(s)	InterPro							Tetrahydrofolate interconversion	0	3	0	3
	ALL SIGNIFICANT CHANGES ----------- ALL SIGNIFICANT CHANGES ----------- ALL SIGNIFICANT CHANGES ----------- ALL SIGNIFICANT CHANGES ----------- ALL SIGNIFICANT CHANGES ----------- ALL SIGNIFICANT CHANGES ----------- ALL SIGNIFICANT CHANGES ----------- ALL SIGNIFICANT CHANGES ----------- ALL SIGNIFICANT CHANGES -----------	6	ΔhtrA/WT	+FC	GBSCOH1_0130	ribosomal protein L28	rpmB	(structural constituent of) ribosome; translation; ribonucleoprotein complex	03010 Ribosome [PATH:ko03010]	N/A	L28p-like; Ribosomal protein L28/L24 superfamily							Tetrahydrofolate biosynthetic process	0	0	2	2
					GBSCOH1_0071	ribosomal protein S14p /S29e	rpsN; rpsZ	(structural constituent of) ribosome; translation; ribonucleoprotein complex; zinc ion binding; rRNA binding	N/A	N/A	Ribosomal protein S14/S29							Sugar phosphotransferase system	0	1	0	1
					GBSCOH1_1613	5-nucleotidase, lipoprotein e(P4) family		cell outer membrane; N/A	N/A	HAD superfamily, subfamily IIIB (Acid phosphatase)	Acid phosphatase, class B-like; HAD-like superfamily; 5-nucleotidase lipoprotein e(P4)							Sensor kinase activity	0	1	0	1
				-FC	GBSCOH1_1702	nitroreductase family protein		N/A	N/A	N/A	N/A							RNA processing	0	2	1	3
					GBSCOH1_0094	D-alanyl-D-alanine carboxypeptidase family protein	DacA	metal ion binding; carboxypeptidase activity; cell wall organization; peptidoglycan biosynthetic process; proteolysis	00550 Peptidoglycan biosynthesis [PATH:ko00550]	N/A	Hedgehog signalling/DD-peptidase zinc-binding domain superfamily; Peptidase M15B							RNA methyltransferase activity	0	1	0	1
					GBSCOH1_2002	serine protease	HtrA	proteolysis; serine-type endopeptidase activity; metalloendopeptidase activity	02020 Two-component system [PATH:ko02020]	Trypsin-like serine proteases, typically periplasmic, contain C-terminal PDZ domain	Peptidase S1, PA clan, chymotrypsin-like fold; PDZ superfamily; Peptidase M50							Ribosome	6	30	2	38
		34	ΔhtrA pDC-htrA/WT	+FC	GBSCOH1_2002	serine protease	HtrA	proteolysis; serine-type endopeptidase activity; metalloendopeptidase activity	02020 Two-component system [PATH:ko02020]	Trypsin-like serine proteases, typically periplasmic, contain C-terminal PDZ domain	Peptidase S1, PA clan, chymotrypsin-like fold; PDZ superfamily; Peptidase M50							Response to stress	2	4	4	10
					GBSCOH1_0129	L-2-hydroxyisocaproate dehydrogenase		L-lactate dehydrogenase activity; carboxylic acid metabolic process	N/A	N/A	L-lactate/malate dehydrogenase; NAD(P)-binding domain superfamily							Response to heat	0	2	0	2
					GBSCOH1_1598	Protein of unknown function, DUF536 family		cell division site; DNA binding; nucleoid organization; positive regulation of chromosome segregation	05111 Biofilm formation - Vibrio cholerae [PATH:ko05111]	N/A	Regulator of chromosome segregation-like, C-terminal domain							Response to antibiotic	2	1	2	5
					GBSCOH1_0204	serine O-acetyltransferase		cysteine biosynthetic process from serine; methionine catabolic/cysteine catabolic process; serine O-acetyltransferase activity	00920 Sulfur metabolism [PATH:ko00920]	serine acetyltransferase	Hexapeptide repeat; Serine O-acetyltransferase; Trimeric LpxA-like superfamily							Pyrimidine nucleobase metabolic process	0	0	1	1
					GBSCOH1_1064	CMP-N-acetylneuraminic acid synthetase	neuA	N-acylneuraminate cytidylyltransferase activity; polysaccharide biosynthetic process	00520 Amino sugar and nucleotide sugar metabolism [PATH:ko00520]	lipolytic protein G-D-S-L family; cytidylyl-transferase	Acylneuraminate cytidylyltransferase; Nucleotide-diphospho-sugar transferases; SGNH hydrolase superfamily							Purine nucleotide metabolic process	0	0	1	1
					GBSCOH1_0441	conserved hypothetical protein		N/A	N/A	Protein conserved in bacteria	YutD-like superfamily							Purine biosynthetic process	0	2	0	2
					GBSCOH1_0099	Chaperone protein DnaJ		response to heat/stress; ATP binding; heat shock protein binding; zinc ion binding; DNA replication; protein folding		N/A	HSP40/DnaJ peptide-binding							Proteolysis	4	5	2	11
					GBSCOH1_1607	metallo-beta-lactamase superfamily protein		mRNA processing; zinc ion binding; rRNA processing; 5'-3' RNA exonuclease activity; RNA endonuclease activity; RNA binding		N/A	Ribonuclease J; Zn-dependent metallo-hydrolase; Metallo-beta-lactamase							Protein folding/chaperone	2	4	0	6
					GBSCOH1_1290	nucleotidyl transferase, putative		D-ribitol-5-phosphate cytidylyltransferase activity; cell wall organization; isoprenoid biosynthetic process; poly(ribitol phosphate) teichoic acid biosynthetic process	00040 Pentose and glucuronate interconversions [PATH:ko00040]	N/A	Ribitol-5-phosphate cytidylyltransferase; Cytidylyltransferase IspD/TarI; Nucleotide-diphospho-sugar transferases							Protein (peptide) transport	2	0	0	2
					GBSCOH1_1675	ATP-dependent Clp protease, ATP-binding subunit	ClpP	ATP binding; ATP hydrolysis activity	04213 Longevity regulating pathway - multiple species [PATH:ko04213]	response to heat	ClpA/B family; P-loop containing nucleoside triphosphate hydrolase							Polysaccharide biosynthetic process	0	3	0	3
					GBSCOH1_0744	ribonucleoside-diphosphate reductase 2, alpha subunit		DNA replication; ribonucleoside-diphosphate reductase activity, thioredoxin disulfide as acceptor; ATP binding; deoxyribonucleotide biosynthetic process	N/A	Provides the precursors necessary for DNA synthesis. Catalyzes the biosynthesis of deoxyribonucleotides from the corresponding ribonucleotides	Ribonucleoside-diphosphate reductase large subunit;							Peptidoglycan biosyntheic process	2	3	2	7
					GBSCOH1_2001	conserved hypothetical protein TIGR00246		rRNA (pseudouridine-N3-)-methyltransferase activity; RNA methyltransferase activity	N/A	Specifically methylates the pseudouridine at position 1915 (m3Psi1915) in 23S rRNA	Alpha/beta knot methyltransferases; RNA methyltransferase RlmH							Oxidoreductase activity	0	1	1	2
					GBSCOH1_1731	lactose phosphotransferase system repressor		lactose metabolic process; DNA binding; DNA-binding transcription factor activity	N/A	N/A	Transcription regulator, HTH DeoR-type, conserved site; Winged helix-like DNA-binding domain superfamily							Nucleotide catabolic process	1	0	1	2
					GBSCOH1_0098	Chaperone protein DnaK		ATP binding; ATP-dependent protein folding chaperone; unfolded protein binding	03018 RNA degradation [PATH:ko03018]	Heat shock 70 kDa protein	Chaperone DnaK; Heat shock protein 70 family							N/A	11	20	3	34
					GBSCOH1_1609	glutamine synthetase, type I		ATP binding; glutamate-ammonia ligase activity; metal ion binding; glutamine biosynthetic process	00630 Glyoxylate and dicarboxylate metabolism [PATH:ko00630]	glutamine synthetase	Glutamine synthetase type I							Mixed acid fermentation	2	2	2	6
					GBSCOH1_1390	manganese ABC transporter, manganese-binding adhesion liprotein		metal ion binding; cell adhesion; copper ion transport; iron ion homeostasis; iron homeostasis; zinc transport	00920 Sulfur metabolism [PATH:ko00920]	N/A	Periplasmic solute binding protein, ZnuA-like; Adhesin B; Adhesion lipoprotein							Methyltransferase activity	0	3	0	3
					GBSCOH1_1869	hypothetical protein		N/A	N/A	N/A	N/A							Methionine catabolic process	0	1	0	1
					GBSCOH1_1526	transcriptional regulator CodY		DNA binding; GTP binding; DNA-binding transcription factor activity; negative regulation of DNA-templated transcription	N/A	DNA-binding protein that represses the expression of many genes that are induced as cells make the transition from rapid exponential growth to stationary phase. It is a GTP-binding protein that senses the intracellular GTP concentration as an indicator of nutritional limitations. At low GTP concentration it no longer binds GTP and stop to act as a transcriptional repressor	Winged helix DNA-binding domain superfamily; Global transcriptional regulator CodY; GAF-like domain superfamily							Lysozyme inhibitor activity	0	2	0	2
					GBSCOH1_1544	transcription antitermination factor NusB		RNA binding; DNA-templated transcription termination; regulation of DNA-templated transcription; transcription antitermination	N/A	transcription antitermination	NusB antitermination factor; NusB/RsmB/TIM44							Lipopolysaccharide biosynthetic process	0	1	0	1
					GBSCOH1_0049	Holliday junction DNA helicase RuvB		DNA repair; ATP binding; ATP hydrolysis activity; DNA binding; four-way junction helicase activity; DNA recombination; SOS response	03440 Homologous recombination [PATH:ko03440]	N/A	Winged helix DNA-binding domain superfamily; DNA helicase, Holliday junction RuvB-type							Lactose metabolic process	0	1	0	1
					GBSCOH1_1124	hypothetical protein		N/A	N/A	uracil-dna glycosylase	Uracil-DNA glycosylase-like domain superfamily							Kinase activity	0	3	1	4
				-FC	GBSCOH1_0847	amino acid ABC transporter, ATP-binding protein		ABC transporter complex, substrate-binding subunit-containing; ABC-type amino acid transporter activity; ATP binding; L-glutamine import across plasma membrane	02010 ABC transporters [PATH:ko02010]	abc transporter atp-binding protein	ABC transporter-like, ATP-binding domain							Isoprenoid biosynthetic process	0	2	0	2
					GBSCOH1_1524	3-hydroxyacyl-CoA dehydrogenase family protein		3-hydroxyacyl-CoA dehydrogenase/epimerase activity; 3-hydroxybutyryl-CoA activity; enoyl-CoA hydratase activity; NAD+ binding; fatty acid beta-oxidation	00640 Propanoate metabolism [PATH:ko00640]	N/A	Fatty oxidation complex, alpha subunit FadJ; Enoyl-CoA hydratase/isomerase							Iron homeostasis	0	1	0	1
					GBSCOH1_0364	copper-translocating P-type ATPase	CopA	ATP binding; ATP hydrolysis activity; copper ion binding; P-type monovalent copper transporter activity	04016 MAPK signaling pathway - plant [PATH:ko04016]	N/A	P-type ATPase, subfamily IB; HAD superfamily							Ion transport	0	3	1	4
					GBSCOH1_1306	polar amino acid ABC transporter amino acid-binding protein		amino acid transport; membrane raft	02010 ABC transporters [PATH:ko02010]	ABC-type amino acid transport signal transduction systems periplasmic component domain	Solute-binding protein family 3/N-terminal domain of MltF							IMP/GMP salvage	0	0	1	1
					GBSCOH1_0687	cell division protein, FtsW /RodA /SpoVE family		peptidoglycan glycosyltransferase activity; cell cycle; cell wall organization; peptidoglycan biosynthetic process; cell division	04112 Cell cycle - Caulobacter [PATH:ko04112]	Belongs to the SEDS family	Cell cycle, FtsW / RodA / SpoVE; Probable peptidoglycan glycosyltransferase FtsW/RodA							Glycolytic process	2	1	2	5
					GBSCOH1_1601	ribosomal protein S14p /S29e		(structural constituent of) ribosome; translation; ribonucleoprotein complex; rRNA binding	03010 Ribosome [PATH:ko03010]	N/A	Ribosomal protein S14/S29							Glycine biosynthetic process	0	1	2	3
					GBSCOH1_1617	ribosomal protein S12		tRNA binding; translation; structural constituent of ribosome; small ribosomal subunit; rRNA binding	03010 Ribosome [PATH:ko03010]	N/A	Ribosomal protein S12/S23							Glutamine biosynthesis process	0	2	0	2
					GBSCOH1_0373	sensor histidine kinase	BgrS (A909) or BaeS (E. coli)	phosphorelay sensor kinase activity; ATP binding	02020 Two-component system [PATH:ko02020]	protein histidine kinase activity	Histidine kinase/HSP90-like ATPase superfamily							Gluconeogenesis	1	0	2	3
					GBSCOH1_0085	ribosomal protein L17		(structural constituent of) ribosome; translation; ribonucleoprotein complex	03010 Ribosome [PATH:ko03010]	N/A	Ribosomal protein L17							Fatty acid biosynthetic process	0	0	2	2
					GBSCOH1_0831	acetyltransferase, GNAT family		peptide-lysine-N-acetyltransferase activity; internal peptidyl-lysine acetylation	N/A	acetyltransferase	Acyl-CoA N-acyltransferase							Fatty acid beta-oxidation	0	1	0	1
					GBSCOH1_0461	cell division protein DivIB, putative		cell division site; FtsZ-dependent cytokinesis	N/A	N/A	Cell division protein DivIB							DNA replication	0	4	2	6
					GBSCOH1_0665	conserved hypothetical protein	YoxC	N/A	N/A	N/A	N/A							DNA recombination	0	1	0	1
					GBSCOH1_0998	phosphate acetyltransferase		phosphate acetyltransferase activity; acetyl-CoA biosynthetic process	00620 Pyruvate metabolism [PATH:ko00620]	phosphate acetyltransferase	Phosphate acetyl/butaryl transferase							Deoxyribonucleotide catabolic process	0	0	1	1
					GBSCOH1_0747	phosphoenolpyruvate-protein phosphotransferase	PtsA?	phosphoenolpyruvate-dependent sugar phosphotransferase system; metal ion binding; kinase activity; phosphoenolpyruvate-protein phosphotransferase activity; phosphorylation	02060 Phosphotransferase system (PTS) [PATH:ko02060]	N/A	Pyruvate/Phosphoenolpyruvate kinase-like domain superfamily							De novo UMP biosynthetic process	0	0	1	1
					GBSCOH1_1554	conserved hypothetical protein		N/A	N/A	N/A	N/A							De novo IMP biosynthetic process	0	2	2	4
					GBSCOH1_0113	pyridine nucleotide-disulphide oxidoreductase family protein		response to hypochlorite; cupric reductase activity; cell redox homeostasis; thioredoxin-disulfide reductase activity; oxidoreductase activity, acting on NAD(P)H; flavin adenine dinucleotide binding	N/A	Belongs to the class-I pyridine nucleotide-disulfide oxidoreductase family	Pyridine nucleotide-disulphide oxidoreductase, class I							Cysteine catabolic process	0	2	0	2
					GBSCOH1_0012	protein of unknown function		N/A	N/A	N/A	N/A							Cysteine biosynthetic process	0	2	0	2
					GBSCOH1_0964	formate--tetrahydrofolate ligase	fhs; fhs1	tetrahydrofolate interconversion; ATP binding; formate-tetrahydrofolate ligase activity	00720 Carbon fixation pathways in prokaryotes [PATH:ko00720]	N/A	Formate-tetrahydrofolate ligase, FTHFS; P-loop containing nucleoside triphosphate hydrolase							CTP/UTP salvage	0	0	1	1
					GBSCOH1_0065	ribosomal protein L16		translation; (structural constituent of) ribosome; ribonucleoprotein complex; tRNA binding; rRNA binding	03010 Ribosome [PATH:ko03010]	N/A	Ribosomal protein L10e/L16							Chromosome segregation	0	3	1	4
					GBSCOH1_0058	ribosomal protein L3		translation; (structural constituent of) ribosome; ribonucleoprotein complex; rRNA binding	03010 Ribosome [PATH:ko03010]	N/A	Ribosomal protein L3							Cell wall organization	2	5	2	9
					GBSCOH1_0749	polysaccharide deacetylase family protein		zinc ion binding; lysozyme inhibitor activity; cell wall modification; carbohydrate metabolic process; N-acetylglucosamine deacetylase activity	N/A	polysaccharide deacetylase	Peptidoglycan GlcNAc deacetylase							Cell wall modification	0	2	0	2
					GBSCOH1_0053	aldehyde-alcohol dehydrogenase		alcohol dehydrogenase activity, iron-dependent; ferrous iron binding; alcohol dehydrogenase (NAD+) activity; response to oxidative stress; mixed acid fermentation	00010 Glycolysis / Gluconeogenesis [PATH:ko00010]	alcohol dehydrogenase; belongs to the aldehyde dehydrogenase family	Bifunctional aldehyde-alcohol dehydrogenase; Iron-type alcohol dehydrogenase-like							Cell redox homeostasis	0	1	0	1
					GBSCOH1_0057	30S ribosomal protein S10	rpsP	translation; (structural constituent of) ribosome; ribonucleoprotein complex; tRNA binding	03010 Ribosome [PATH:ko03010]	N/A	Ribosomal protein S10							Cell division	0	4	3	7
					GBSCOH1_0069	ribosomal protein L24		translation; (structural constituent of) ribosome; ribonucleoprotein complex; rRNA binding	03010 Ribosome [PATH:ko03010]	N/A	Ribosomal protein L24							Cell adhesion	0	1	0	1
					GBSCOH1_1466	hypothetical protein		N/A	N/A	N/A	N/A	via BLAST cystathionine gamma-synthase???						Cardiolipin biosynthetic process	0	1	0	1
					GBSCOH1_0980	serine hydroxymethyltransferase		glycine hydroxymethyltransferase activity; pyridoxal phosphate binding; glycine biosynthetic process from serine; tetrahydrofolate interconversion	00630 Glyoxylate and dicarboxylate metabolism [PATH:ko00630]	N/A	Pyridoxal phosphate-dependent transferase; Serine hydroxymethyltransferase							Carboxylic acid metabolic process	0	1	0	1
					GBSCOH1_1910	LSU ribosomal protein L33p	rpmG; rpmG_1; rpmG_2; rpmG-3; rpmG2; rpmG3; rpmGA	translation; (structural constituent of) ribosome; ribonucleoprotein complex	03010 Ribosome [PATH:ko03010]	Belongs to the bacterial ribosomal protein bL33 family	Zinc-binding ribosomal protein; Ribosomal protein L33							Carbohydrate metabolic process	0	2	0	2
					GBSCOH1_1254	ribosomal protein L35		translation; (structural constituent of) ribosome; ribonucleoprotein complex	03010 Ribosome [PATH:ko03010]	N/A	Ribosomal protein L35							ATP hydrolysis activity	0	5	0	5
					GBSCOH1_1219	30S ribosomal protein S16	rpsP	translation; (structural constituent of) ribosome; ribonucleoprotein complex	03010 Ribosome [PATH:ko03010]	four-way junction DNA binding	Ribosomal protein S16							Arginine biosynthetic process	0	0	1	1
					GBSCOH1_0349	conserved hypothetical protein		N/A	N/A	N/A	N/A							Aminoacyl-tRNA editing	0	1	0	1
					GBSCOH1_0063	ribosomal protein L22		(structural constituent of) ribosome; large ribosomal subunit; translation; rRNA binding	03010 Ribosome [PATH:ko03010]	N/A	Ribosomal protein L22/L17							Amino acid transport	5	4	0	9
					GBSCOH1_0071	ribosomal protein S14p /S29e	rpsN; rpsZ	(structural constituent of) ribosome; translation; ribonucleoprotein complex; zinc ion binding; rRNA binding	N/A	N/A	Ribosomal protein S14/S29							Acetyltransferase activity	0	5	0	5
					GBSCOH1_0130	ribosomal protein L28	rpmB	(structural constituent of) ribosome; translation; ribonucleoprotein complex	03010 Ribosome [PATH:ko03010]	N/A	L28p-like; Ribosomal protein L28/L24 superfamily							Acetyl-CoA biosynthetic process	0	2	0	2
					GBSCOH1_1641	50S ribosomal protein L34		translation; (structural constituent of) ribosome; ribonucleoprotein complex	03010 Ribosome [PATH:ko03010]	N/A	Ribosomal protein L34							Virulence	15	37	12	64
		55	ΔhtrA /ΔhtrA pDC-htrA	+FC	GBSCOH1_0130	ribosomal protein L28	rpmB	translation; (structural constituent of) ribosome; ribonucleoprotein complex	03010 Ribosome [PATH:ko03010]	N/A	Ribosomal protein L28/L24							GO Functions (binding)
					GBSCOH1_1641	50S ribosomal protein L34	rpmH	translation; (structural constituent of) ribosome; ribonucleoprotein complex	03010 Ribosome [PATH:ko03010]	N/A	Ribosomal protein L34							GO Term	Secreted	Membrane	Cytosol	TOTAL
					GBSCOH1_0071	ribosomal protein S14p /S29e	rpsN; rpsZ	(structural constituent of) ribosome; translation; ribonucleoprotein complex; zinc ion binding; rRNA binding	N/A	N/A	Ribosomal protein S14/S29							Zinc ion binding	0	9	1	10
					GBSCOH1_0063	ribosomal protein L22	rplV	(structural constituent of) ribosome; large ribosomal subunit; translation; rRNA binding	03010 Ribosome [PATH:ko03010]	N/A	Ribosomal protein L22/L17							Unfolded protein binding	0	2	0	2
					GBSCOH1_1910	LSU ribosomal protein L33p	rpmG; rpmG_1; rpmG_2; rpmG-3; rpmG2; rpmG3; rpmGA	translation; (structural constituent of) ribosome; ribonucleoprotein complex	03010 Ribosome [PATH:ko03010]	Belongs to the bacterial ribosomal protein bL33 family	Zinc-binding ribosomal protein; Ribosomal protein L33							tRNA binding	0	6	0	6
					GBSCOH1_0349	conserved hypothetical protein		N/A	N/A	N/A	N/A							rRNA binding	0	15	1	16
					GBSCOH1_1254	ribosomal protein L35		translation; (structural constituent of) ribosome; ribonucleoprotein complex	03010 Ribosome [PATH:ko03010]	N/A	Ribosomal protein L35							RNA binding	0	2	1	3
					GBSCOH1_1219	30S ribosomal protein S16	rpsP	translation; (structural constituent of) ribosome; ribonucleoprotein complex	03010 Ribosome [PATH:ko03010]	four-way junction DNA binding	Ribosomal protein S16							Nucleotide binding	1	1	1	3
					GBSCOH1_0057	30S ribosomal protein S10	rpsP	translation; (structural constituent of) ribosome; ribonucleoprotein complex; tRNA binding	03010 Ribosome [PATH:ko03010]	N/A	Ribosomal protein S10							NADP binding	1	0	2	3
					GBSCOH1_1466	hypothetical protein		N/A	N/A	N/A	N/A							NAD+ binding	1	0	0	1
					GBSCOH1_0026	phosphoribosylformylglycinamidine cyclo-ligase	purM	de novo' IMP biosynthetic process; ATP binding; phosphoribosylformylglycinamidine cyclo-ligase activity; purine biosynthetic process	00230 Purine metabolism [PATH:ko00230]	N/A	Phosphoribosylformylglycinamidine cyclo-ligase							Metal ion binding	1	6	4	11
					GBSCOH1_0023	phosphoribosylaminoimidaole-succinocarboxamide synthase	purC	de novo' IMP biosynthetic process; ATP binding; phosphoribosylaminoimidazolesuccinocarboxamide synthase activity; cobalamin biosynthetic process; ; purine biosynthetic process	00230 Purine metabolism [PATH:ko00230]	N/A	Phosphoribosylaminoimidazole-succinocarboxamide synthase							GTP binding	0	2	1	3
					GBSCOH1_0065	ribosomal protein L16		translation; (structural constituent of) ribosome; ribonucleoprotein complex; tRNA binding; rRNA binding	03010 Ribosome [PATH:ko03010]	N/A	Ribosomal protein L10e/L16							Ferrous iron binding	2	2	2	6
					GBSCOH1_0749	polysaccharide deacetylase family protein		zinc ion binding; lysozyme inhibitor activity; cell wall modification; carbohydrate metabolic process; N-acetylglucosamine deacetylase activity	N/A	polysaccharide deacetylase	Peptidoglycan GlcNAc deacetylase							DNA binding	0	7	1	8
					GBSCOH1_1554	conserved hypothetical protein		N/A	N/A	N/A	N/A							Copper ion binding	0	2	0	2
					GBSCOH1_0069	ribosomal protein L24	rplX	translation; (structural constituent of) ribosome; ribonucleoprotein complex; rRNA binding	03010 Ribosome [PATH:ko03010]	N/A	Ribosomal protein L24							Carbohydrate derivative binding	0	0	2	2
					GBSCOH1_0058	ribosomal protein L3	rplC	translation; (structural constituent of) ribosome; ribonucleoprotein complex; rRNA binding	03010 Ribosome [PATH:ko03010]	N/A	Ribosomal protein L3							ATP binding	0	24	6	30
					GBSCOH1_1617	ribosomal protein S12	rpsL	tRNA binding; translation; structural constituent of ribosome; small ribosomal subunit; rRNA binding	03010 Ribosome [PATH:ko03010]	N/A	Ribosomal protein S12/S23
					GBSCOH1_1211	choline binding protein D	gbcA	N/A	N/A	N/A	N/A						KEGG Functions (from Unique Hits)
					GBSCOH1_0964	formate--tetrahydrofolate ligase	fhs; fhs1	tetrahydrofolate interconversion; ATP binding; formate-tetrahydrofolate ligase activity	00720 Carbon fixation pathways in prokaryotes [PATH:ko00720]	N/A	Formate-tetrahydrofolate ligase, FTHFS; P-loop containing nucleoside triphosphate hydrolase						KEGG Term	Simplified Term for GraphPad	Secreted ALL	Membrane ALL	Cytosol ALL	TOTAL
					GBSCOH1_0053	aldehyde-alcohol dehydrogenase	adhE	alcohol dehydrogenase activity, iron-dependent; ferrous iron binding; alcohol dehydrogenase (NAD+) activity; response to oxidative stress; mixed acid fermentation	00010 Glycolysis / Gluconeogenesis [PATH:ko00010]	alcohol dehydrogenase; belongs to the aldehyde dehydrogenase family	Bifunctional aldehyde-alcohol dehydrogenase; Iron-type alcohol dehydrogenase-like						02020 Two-component system [PATH:ko02020]	Two-component system	N/A	N/A	N/A	2
					GBSCOH1_0012	protein of unknown function		N/A	N/A	N/A	N/A						00920 Sulfur metabolism [PATH:ko00920]	Sulfur metabolism	N/A	N/A	N/A	2
					GBSCOH1_2003	partitioning protein, ParB family	parB	positive regulation of sporulation resulting in formation of a cellular spore; chromosome; DNA binding; chromosome segregation	N/A	DNA binding	ParB/RepB/Spo0J partition protein						03018 RNA degradation [PATH:ko03018]	RNA degradation	N/A	N/A	N/A	1
					GBSCOH1_0963	cardiolipin synthetase		cardiolipin synthase activity; cardiolipin biosynthetic process	N/A	Catalyzes the reversible phosphatidyl group transfer from one phosphatidylglycerol molecule to another to form cardiolipin (CL) (diphosphatidylglycerol) and glycerol	Cardiolipin synthase						03010 Ribosome [PATH:ko03010]	Ribosome	N/A	N/A	N/A	16
					GBSCOH1_1343	SsrA-binding protein	smpB	RNA binding; trans-translation	N/A	Required for rescue of stalled ribosomes mediated by trans-translation. Binds to transfer-messenger RNA (tmRNA), required for stable association of tmRNA with ribosomes. tmRNA and SmpB together mimic tRNA shape, replacing the anticodon stem-loop with SmpB. tmRNA is encoded by the ssrA gene	SsrA-binding protein						00620 Pyruvate metabolism [PATH:ko00620]	Pyruvate metabolism	N/A	N/A	N/A	2
					GBSCOH1_0998	phosphate acetyltransferase	pta	phosphate acetyltransferase activity; acetyl-CoA biosynthetic process	00620 Pyruvate metabolism [PATH:ko00620]	phosphate acetyltransferase	Phosphate acetyl/butaryl transferase						00240 Pyrimidine metabolism [PATH:ko00240]	Pyrimidine metabolism	N/A	N/A	N/A	3
					GBSCOH1_0085	ribosomal protein L17	rplQ	(structural constituent of) ribosome; translation; ribonucleoprotein complex	03010 Ribosome [PATH:ko03010]	N/A	Ribosomal protein L17						00230 Purine metabolism [PATH:ko00230]	Purine metabolism	N/A	N/A	N/A	4
					GBSCOH1_1580	universal stress protein family	Usp	N/A	N/A	N/A	N/A						00640 Propanoate metabolism [PATH:ko00640]	Propanoate metabolism	N/A	N/A	N/A	1
					GBSCOH1_0665	conserved hypothetical protein		N/A	N/A	N/A	N/A						04626 Plant-pathogen interaction [PATH:ko04626]	Plant-pathogen interaction	N/A	N/A	N/A	1
					GBSCOH1_0364	copper-translocating P-type ATPase	CopA	ATP binding; ATP hydrolysis activity; copper ion binding; P-type monovalent copper transporter activity; ion transport	04016 MAPK signaling pathway - plant [PATH:ko04016]	N/A	P-type ATPase, subfamily IB; HAD superfamily						02060 Phosphotransferase system (PTS) [PATH:ko02060]	Phosphotransferase system (PTS)	N/A	N/A	N/A	1
					GBSCOH1_0684	protein of unknown function /lipoprotein,putative		N/A	N/A	N/A	N/A						00550 Peptidoglycan biosynthesis [PATH:ko00550]	Peptidoglycan biosynthesis	N/A	N/A	N/A	1
					GBSCOH1_0847	amino acid ABC transporter, ATP-binding protein		ABC transporter complex, substrate-binding subunit-containing; ABC-type amino acid transporter activity; ATP binding; L-glutamine import across plasma membrane	02010 ABC transporters [PATH:ko02010]	abc transporter atp-binding protein	ABC transporter-like, ATP-binding domain						00030 Pentose phosphate pathway [PATH:ko00030]	Pentose phosphate pathway	N/A	N/A	N/A	2
					GBSCOH1_1612	phosphoglycerate kinase	pgk	ATP binding; phosphoglycerate kinase activity; glycolytic process	00010 Glycolysis / Gluconeogenesis [PATH:ko00010]	N/A	Phosphoglycerate kinase						00040 Pentose and glucuronate interconversions [PATH:ko00040]	Pentose and glucuronate interconversions	N/A	N/A	N/A	1
				-FC	GBSCOH1_1294	glycosyl transferase, group 2 family protein		undecaprenyl-phosphate 4-deoxy-4-formamido-L-arabinose transferase activity; 4-amino-4-deoxy-alpha-L-arabinopyranosyl undecaprenyl phosphate biosynthetic process; lipid A biosynthetic process; lipopolysaccharide biosynthetic process; response to antibiotic; phosphotransferase activity, for other substituted phosphate groups	00520 Amino sugar and nucleotide sugar metabolism [PATH:ko00520]	Glycosyl transferase, family 2	Glycosyltransferase 2-like; Nucleotide-diphospho-sugar transferases						00190 Oxidative phosphorylation [PATH:ko00190]	Oxidative phosphorylation	N/A	N/A	N/A	1
					GBSCOH1_1526	transcriptional regulator CodY	codY	DNA binding; GTP binding; DNA-binding transcription factor activity; negative regulation of DNA-templated transcription	N/A	DNA-binding protein that represses the expression of many genes that are induced as cells make the transition from rapid exponential growth to stationary phase. It is a GTP-binding protein that senses the intracellular GTP concentration as an indicator of nutritional limitations. At low GTP concentration it no longer binds GTP and stop to act as a transcriptional repressor	Winged helix DNA-binding domain superfamily; Global transcriptional regulator CodY; GAF-like domain superfamily						N/A	N/A	N/A	N/A	N/A	42
					GBSCOH1_0275	amino acid ABC transporter, ATP-binding protein	tcyN	ABC transporter complex, substrate-binding subunit-containing; ABC-type amino acid transporter activity; ATP binding	02010 ABC transporters [PATH:ko02010]	abc transporter atp-binding protein	ABC transporter-like, ATP-binding domain						04016 MAPK signaling pathway - plant [PATH:ko04016]	MAPK signaling pathway - plant	N/A	N/A	N/A	1
					GBSCOH1_1877	ABC transporter, ATP-binding protein		nitrate transmembrane transporter activity; ATP binding; ion transport	02010 ABC transporters [PATH:ko02010]	anion transmembrane transporter activity	P-loop containing nucleoside triphosphate hydrolase						04213 Longevity regulating pathway - multiple species [PATH:ko04213]	Longevity regulating pathway - multiple species	N/A	N/A	N/A	1
					GBSCOH1_0109	Hydrolases of the alpha/beta superfamily		N/A	N/A	N/A	N/A						03440 Homologous recombination [PATH:ko03440]	Homologous recombination	N/A	N/A	N/A	1
					GBSCOH1_1858	leucyl-tRNA synthetase		leucyl-tRNA aminoacylation/ligase activity; ATP binding; aminoacyl-tRNA editing activity	00970 Aminoacyl-tRNA biosynthesis [PATH:ko00970]		Aminoacyl-tRNA synthetase, class Ia, anticodon-binding						00630 Glyoxylate and dicarboxylate metabolism [PATH:ko00630]	Glyoxylate and dicarboxylate metabolism	N/A	N/A	N/A	2
					GBSCOH1_0098	Chaperone protein DnaK	dnaK	ATP binding; ATP-dependent protein folding chaperone; unfolded protein binding	03018 RNA degradation [PATH:ko03018]	Heat shock 70 kDa protein	Chaperone DnaK; Heat shock protein 70 family						00010 Glycolysis / Gluconeogenesis [PATH:ko00010]	Glycolysis / Gluconeogenesis	N/A	N/A	N/A	5
					GBSCOH1_1675	ATP-dependent Clp protease, ATP-binding subunit	clpP	ATP binding; ATP hydrolysis activity	04213 Longevity regulating pathway - multiple species [PATH:ko04213]	response to heat	ClpA/B family; P-loop containing nucleoside triphosphate hydrolase						00061 Fatty acid biosynthesis [PATH:ko00061]	Fatty acid biosynthesis	N/A	N/A	N/A	1
					GBSCOH1_1609	glutamine synthetase, type I	glnA	ATP binding; glutamate-ammonia ligase activity; metal ion binding; glutamine biosynthetic process	00630 Glyoxylate and dicarboxylate metabolism [PATH:ko00630]	glutamine synthetase	Glutamine synthetase type I						00470 D-Amino acid metabolism [PATH:ko00470]	D-Amino acid metabolism	N/A	N/A	N/A	1
					GBSCOH1_0744	ribonucleoside-diphosphate reductase 2, alpha subunit		DNA replication; ribonucleoside-diphosphate reductase activity, thioredoxin disulfide as acceptor; ATP binding; deoxyribonucleotide biosynthetic process	N/A	Provides the precursors necessary for DNA synthesis. Catalyzes the biosynthesis of deoxyribonucleotides from the corresponding ribonucleotides	Ribonucleoside-diphosphate reductase large subunit;						04112 Cell cycle - Caulobacter [PATH:ko04112]	Cell cycle - Caulobacter	N/A	N/A	N/A	1
					GBSCOH1_1544	transcription antitermination factor NusB	nusB	RNA binding; DNA-templated transcription termination; regulation of DNA-templated transcription; transcription antitermination	N/A	transcription antitermination	NusB antitermination factor; NusB/RsmB/TIM44						00720 Carbon fixation pathways in prokaryotes [PATH:ko00720]	Carbon fixation pathways in prokaryotes	N/A	N/A	N/A	1
					GBSCOH1_1253	ribosomal protein L20	rplT	translation; (structural constituent of) ribosome; ribonucleoprotein complex; rRNA binding	03010 Ribosome [PATH:ko03010]	Binds directly to 23S ribosomal RNA and is necessary for the in vitro assembly process of the 50S ribosomal subunit. It is not involved in the protein synthesizing functions of that subunit	Ribosomal protein L20						00930 Caprolactam degradation [PATH:ko00930]	Caprolactam degradation	N/A	N/A	N/A	1
					GBSCOH1_1290	nucleotidyl transferase, putative	ispD2; tarI	D-ribitol-5-phosphate cytidylyltransferase activity; cell wall organization; isoprenoid biosynthetic process; poly(ribitol phosphate) teichoic acid biosynthetic process	00040 Pentose and glucuronate interconversions [PATH:ko00040]	N/A	Ribitol-5-phosphate cytidylyltransferase; Cytidylyltransferase IspD/TarI; Nucleotide-diphospho-sugar transferases						05111 Biofilm formation - Vibrio cholerae [PATH:ko05111]	Biofilm formation - Vibrio cholerae	N/A	N/A	N/A	1
					GBSCOH1_0099	Chaperone protein DnaJ	DnaJ	response to heat; ATP binding; heat shock protein binding; zinc ion binding; DNA replication; protein folding; stress		N/A	HSP40/DnaJ peptide-binding						00970 Aminoacyl-tRNA biosynthesis [PATH:ko00970]	Aminoacyl-tRNA biosynthesis	N/A	N/A	N/A	1
					GBSCOH1_1607	metallo-beta-lactamase superfamily protein	RnJ	mRNA processing; zinc ion binding; rRNA processing; 5'-3' RNA exonuclease activity; RNA endonuclease activity; RNA binding		N/A	Ribonuclease J; Zn-dependent metallo-hydrolase; Metallo-beta-lactamase						00520 Amino sugar and nucleotide sugar metabolism [PATH:ko00520]	Amino sugar and nucleotide sugar metabolism	N/A	N/A	N/A	2
					GBSCOH1_0441	conserved hypothetical protein	yutD	N/A	N/A	Protein conserved in bacteria	YutD-like superfamily						02010 ABC transporters [PATH:ko02010]	ABC transporters	N/A	N/A	N/A	9
					GBSCOH1_1598	Protein of unknown function, DUF536 family		cell division site; DNA binding; nucleoid organization; positive regulation of chromosome segregation	05111 Biofilm formation - Vibrio cholerae [PATH:ko05111]	N/A	Regulator of chromosome segregation-like, C-terminal domain							Virulence	N/A	N/A	N/A	32
					GBSCOH1_0204	serine O-acetyltransferase	cysE	cysteine biosynthetic process from serine; methionine/cysteine catabolic process; serine O-acetyltransferase activity	00920 Sulfur metabolism [PATH:ko00920]	serine acetyltransferase	Hexapeptide repeat; Serine O-acetyltransferase; Trimeric LpxA-like superfamily
					GBSCOH1_0094	D-alanyl-D-alanine carboxypeptidase family protein	DacD	metal ion binding; carboxypeptidase activity; cell wall organization; peptidoglycan biosynthetic process; proteolysis	00550 Peptidoglycan biosynthesis [PATH:ko00550]	N/A	Hedgehog signalling/DD-peptidase zinc-binding domain superfamily; Peptidase M15B							GO Functions (from Unique Hits)
					GBSCOH1_1064	CMP-N-acetylneuraminic acid synthetase	neuA	N-acylneuraminate cytidylyltransferase activity; polysaccharide biosynthetic process	00520 Amino sugar and nucleotide sugar metabolism [PATH:ko00520]	lipolytic protein G-D-S-L family; cytidylyl-transferase	Acylneuraminate cytidylyltransferase; Nucleotide-diphospho-sugar transferases; SGNH hydrolase superfamily							GO Term	Secreted	Membrane	Cytosol	TOTAL
					GBSCOH1_2001	conserved hypothetical protein TIGR00246	rlmH	rRNA (pseudouridine-N3-)-methyltransferase activity	N/A	Specifically methylates the pseudouridine at position 1915 (m3Psi1915) in 23S rRNA	Alpha/beta knot methyltransferases; RNA methyltransferase RlmH							Trans-translation	N/A	N/A	N/A	1
					GBSCOH1_2002	serine protease	HtrA	proteolysis; serine-type endopeptidase activity; metalloendopeptidase activity	02020 Two-component system [PATH:ko02020]	Trypsin-like serine proteases, typically periplasmic, contain C-terminal PDZ domain	Peptidase S1, PA clan, chymotrypsin-like fold; PDZ superfamily; Peptidase M50							Translation	N/A	N/A	N/A	20
																		Transcription termination	N/A	N/A	N/A	1
	CYTO	SUM	36		CYTOSOL --------------------------------- CYTOSOL --------------------------------- CYTOSOL --------------------------------- CYTOSOL --------------------------------- CYTOSOL --------------------------------- CYTOSOL --------------------------------- CYTOSOL --------------------------------- CYTOSOL --------------------------------- CYTOSOL													Transcription factor	N/A	N/A	N/A	2
		n			Gene locus	Locus ID (COH1 GBCO_p1 annotation)	Gene ID/BLAST	GO Function(s)	KEGG Functions(s)	eggNOG COG Function(s)	InterPro							Transcription	N/A	N/A	N/A	3
	ALL SIGNIFICANT CHANGES ----------- ALL SIGNIFICANT CHANGES -----------	8	ΔhtrA/WT	+FC	GBSCOH1_0751	uridine kinase	udk	ATP binding; phosphotransferase activity, alcohol group as acceptor; uridine kinase activity; CTP/UTP salvage; phosphorylation	00240 Pyrimidine metabolism [PATH:ko00240]	N/A	P-loop containing nucleoside triphosphate hydrolase; Uridine kinase							Tetrahydrofolate interconversion	N/A	N/A	N/A	2
					GBSCOH1_0329	3-oxoacyl-(acyl-carrier-protein) synthase II	fabF	3-oxoacyl-[acyl-carrier-protein] synthase activity; fatty acid biosynthetic process	00061 Fatty acid biosynthesis [PATH:ko00061]	beta-ketoacyl-acyl-carrier-protein synthase II activity	3-oxoacyl-[acyl-carrier-protein; Beta-ketoacyl synthase							Tetrahydrofolate biosynthetic process	N/A	N/A	N/A	1
					GBSCOH1_0715	superoxide dismutase	sodA	metal ion binding; superoxide dismutase activity; stress	N/A	Destroys radicals which are normally produced within the cells and which are toxic to biological systems	Manganese/iron superoxide dismutase							Sugar phosphotransferase system	N/A	N/A	N/A	1
					GBSCOH1_1174	dihydrofolate reductase	dfrA; dhfR; folA	tetrahydrofolate biosynthetic process; response to antibiotic; NADP binding; glycine biosynthetic process; dihydrofolate reductase activity; one-carbon metabolic process	N/A	Key enzyme in folate metabolism. Catalyzes an essential reaction for de novo glycine and purine synthesis, and for DNA precursor synthesis	Dihydrofolate reductase							Sensor kinase activity	N/A	N/A	N/A	1
					GBSCOH1_1425	conserved hypothetical protein	yabA	DNA replication	N/A	N/A	Initiation control protein YabA							RNA processing	N/A	N/A	N/A	2
					GBSCOH1_0380	glucose-6-phosphate isomerase	pgi	carbohydrate derivative binding; glucose-6-phosphate isomerase activity; glycolytic process; gluconeogenesis	00010 Glycolysis / Gluconeogenesis [PATH:ko00010]	Belongs to the GPI family	Phosphoglucose isomerase (PGI)							RNA methyltransferase activity	N/A	N/A	N/A	1
					GBSCOH1_0459	UDP-N-acetylmuramoylalanine--D-glutamate ligase	murD	regulation of cell shape; cell division; ATP binding; UDP-N-acetylmuramoylalanine-D-glutamate ligase activity; cell cycle; peptidoglycan biosynthetic process; cell wall organization	00470 D-Amino acid metabolism [PATH:ko00470]	Cell wall formation. Catalyzes the addition of glutamate to the nucleotide precursor UDP-N-acetylmuramoyl-L-alanine (UMA)	UDP-N-acetylmuramoylalanine-D-glutamate ligase MurD							Ribosome	N/A	N/A	N/A	18
					GBSCOH1_1461	amidase family protein	nylA_1	6-aminohexanoate-cyclic-dimer hydrolase activity	00930 Caprolactam degradation [PATH:ko00930]	N/A	Amidase							Response to stress	N/A	N/A	N/A	3
		16	ΔhtrA pDC-htrA/WT	+FC	GBSCOH1_2002	serine protease	HtrA	proteolysis; serine-type endopeptidase activity; metalloendopeptidase activity	02020 Two-component system [PATH:ko02020]	Trypsin-like serine proteases, typically periplasmic, contain C-terminal PDZ domain	Peptidase S1, PA clan, chymotrypsin-like fold; PDZ superfamily; Peptidase M50							Response to heat	N/A	N/A	N/A	1
					GBSCOH1_0329	3-oxoacyl-(acyl-carrier-protein) synthase II	fabF	3-oxoacyl-[acyl-carrier-protein] synthase activity; fatty acid biosynthetic process	00061 Fatty acid biosynthesis [PATH:ko00061]	beta-ketoacyl-acyl-carrier-protein synthase II activity	3-oxoacyl-[acyl-carrier-protein; Beta-ketoacyl synthase							Response to antibiotic	N/A	N/A	N/A	3
					GBSCOH1_0715	superoxide dismutase	sodA	metal ion binding; superoxide dismutase activity; stress	N/A	Destroys radicals which are normally produced within the cells and which are toxic to biological systems	Manganese/iron superoxide dismutase							Pyrimidine nucleobase metabolic process	N/A	N/A	N/A	1
					GBSCOH1_1425	conserved hypothetical protein	yabA	DNA replication	N/A	N/A	Initiation control protein YabA							Purine nucleotide metabolic process	N/A	N/A	N/A	1
					GBSCOH1_0459	UDP-N-acetylmuramoylalanine--D-glutamate ligase	murD	regulation of cell shape; cell division; ATP binding; UDP-N-acetylmuramoylalanine-D-glutamate ligase activity; cell cycle; peptidoglycan biosynthetic process; cell wall organization	00470 D-Amino acid metabolism [PATH:ko00470]	Cell wall formation. Catalyzes the addition of glutamate to the nucleotide precursor UDP-N-acetylmuramoyl-L-alanine (UMA)	UDP-N-acetylmuramoylalanine-D-glutamate ligase MurD							Purine biosynthetic process	N/A	N/A	N/A	2
					GBSCOH1_1174	dihydrofolate reductase	dfrA; dhfR; folA	tetrahydrofolate biosynthetic process; response to antibiotic; NADP binding; glycine biosynthetic process; dihydrofolate reductase activity; one-carbon metabolic process	N/A	Key enzyme in folate metabolism. Catalyzes an essential reaction for de novo glycine and purine synthesis, and for DNA precursor synthesis	Dihydrofolate reductase							Proteolysis	N/A	N/A	N/A	3
					GBSCOH1_1092	metallo-beta-lactamase superfamily protein		RNA endonuclease activity; RNA binding; zinc ion binding; mRNA/rRNA processing; 5'-3' RNA exonuclease activity	N/A	N/A	Ribonuclease Z/Hydroxyacylglutathione hydrolase-like; Ribonuclease J; Metallo-beta-lactamase							Protein folding/chaperone	N/A	N/A	N/A	3
					GBSCOH1_1338	oxidoreductase, aldo /keto reductase family		methylglyoxal reductase (NADPH-dependent) activity; oxidoreductase activity	00620 Pyruvate metabolism [PATH:ko00620]	L-ascorbic acid biosynthetic process	Aldo-keto reductase							Protein (peptide) transport	N/A	N/A	N/A	2
					GBSCOH1_0201	ribosomal protein S15		rRNA binding; (structural constituent of) ribosome; ribonucleoporotein complex; translation	03010 Ribosome [PATH:ko03010]	N/A	Ribosomal protein S15							Polysaccharide biosynthetic process	N/A	N/A	N/A	2
					GBSCOH1_0380	glucose-6-phosphate isomerase	pgi	carbohydrate derivative binding; glucose-6-phosphate isomerase activity; glycolytic process; gluconeogenesis	00010 Glycolysis / Gluconeogenesis [PATH:ko00010]	Belongs to the GPI family	Phosphoglucose isomerase (PGI)							Peptidoglycan biosyntheic process	N/A	N/A	N/A	4
					GBSCOH1_0752	GAF domain protein		methionine-R-sulfoxide reductase activity	N/A	GAF domain-containing protein	GAF-like domain superfamily							Oxidoreductase activity	N/A	N/A	N/A	2
					GBSCOH1_0014	Hypoxanthine-guanine phosphoribosyltransferase		purine ribonucleoside salvage; IMP/GMP salvage; nucleotide binding; metal ion binding; guanine phosphoribosyltransferase activity; hypoxanthine phosphoribosyltransferase activity	00230 Purine metabolism [PATH:ko00230]	N/A	Hypoxanthine phosphoribosyl transferase							Nucleotide catabolic process	N/A	N/A	N/A	2
					GBSCOH1_0688	translation elongation factor Tu		GTP binding; GTPase activity; translation elongation factor activity	04626 Plant-pathogen interaction [PATH:ko04626]	N/A	Translation elongation factor EFTu/EF1A, bacterial/organelle							N/A	N/A	N/A	N/A	21
				-FC	GBSCOH1_1871	deoxyribose-phosphate aldolase		deoxyribose phosphate catabolic process; carbohydrate catabolic process; deoxyribose-phosphate aldolase activity; deoxyribonucleotide catabolic process	00030 Pentose phosphate pathway [PATH:ko00030]	N/A	DeoC/FbaB/LacD aldolase; Deoxyribose-phosphate aldolase							Mixed acid fermentation	N/A	N/A	N/A	1
					GBSCOH1_1598	Protein of unknown function, DUF536 family		cell division site; nucleoid; DNA binding; cell division; nucleoid organization; positive regulation of chromosome segregation	05111 Biofilm formation - Vibrio cholerae [PATH:ko05111]	N/A	Regulator of chromosome segregation-like, C-terminal domain							Methyltransferase activity	N/A	N/A	N/A	2
					GBSCOH1_0053	aldehyde-alcohol dehydrogenase	adhE	alcohol dehydrogenase activity, iron-dependent; ferrous iron binding; alcohol dehydrogenase (NAD+) activity; response to oxidative stress; mixed acid fermentation	00010 Glycolysis / Gluconeogenesis [PATH:ko00010]	alcohol dehydrogenase; belongs to the aldehyde dehydrogenase family	Bifunctional aldehyde-alcohol dehydrogenase; Iron-type alcohol dehydrogenase-like							Methionine catabolic process	N/A	N/A	N/A	1
		12	ΔhtrA /ΔhtrA pDC-htrA	+FC	GBSCOH1_0026	phosphoribosylformylglycinamidine cyclo-ligase	purM	de novo' IMP biosynthetic process; ATP binding; phosphoribosylformylglycinamidine cyclo-ligase activity	00230 Purine metabolism [PATH:ko00230]	N/A	Phosphoribosylformylglycinamidine cyclo-ligase							Lysozyme inhibitor activity	N/A	N/A	N/A	1
					GBSCOH1_0023	phosphoribosylaminoimidaole-succinocarboxamide synthase	purC	de novo' IMP biosynthetic process; ATP binding; phosphoribosylaminoimidazolesuccinocarboxamide synthase activity; cobalamin biosynthetic process	00230 Purine metabolism [PATH:ko00230]	N/A	Phosphoribosylaminoimidazole-succinocarboxamide synthase							Lipopolysaccharide biosynthetic process	N/A	N/A	N/A	1
					GBSCOH1_0992	guanosine monophosphate reductase	guaC	purine nucleotide metabolic process; GMP reductase complex; GMP reductase activity	00230 Purine metabolism [PATH:ko00230]	N/A	IMP dehydrogenase/GMP reductase; Guanosine monophosphate reductase, type2							Lactose metabolic process	N/A	N/A	N/A	1
					GBSCOH1_0130	ribosomal protein L28	rpmB	(structural constituent of) ribosome; translation; ribonucleoprotein complex	03010 Ribosome [PATH:ko03010]	N/A	L28p-like; Ribosomal protein L28/L24 superfamily							Kinase activity	N/A	N/A	N/A	4
					GBSCOH1_0053	aldehyde-alcohol dehydrogenase	adhE	alcohol dehydrogenase activity, iron-dependent; ferrous iron binding; alcohol dehydrogenase (NAD+) activity; response to oxidative stress; mixed acid fermentation	00010 Glycolysis / Gluconeogenesis [PATH:ko00010]	alcohol dehydrogenase; belongs to the aldehyde dehydrogenase family	Bifunctional aldehyde-alcohol dehydrogenase; Iron-type alcohol dehydrogenase-like							Isoprenoid biosynthetic process	N/A	N/A	N/A	1
					GBSCOH1_1421	acetyltransferase, GNAT family		N/A	N/A	N/A	N/A							Iron homeostasis	N/A	N/A	N/A	1
					GBSCOH1_1580	universal stress protein family	Usp	N/A	N/A	N/A	N/A							Ion transport	N/A	N/A	N/A	3
					GBSCOH1_0853	lipoprotein		N/A	02010 ABC transporters [PATH:ko02010]	ABC transporter substrate-binding protein PnrA-like	ABC transporter substrate-binding protein PnrA-like; Periplasmic binding protein-like I							IMP/GMP salvage	N/A	N/A	N/A	1
					GBSCOH1_0514	inosine-uridine preferring nucleoside hydrolase	rihB	pyrimidine nucleobase metabolic process; uridine nucleosidase activity; nucleobase-containing small molecule interconversion	00240 Pyrimidine metabolism [PATH:ko00240]	N/A	Ribonucleoside hydrolase-like; Pyrimidine-specific ribonucleoside hydrolase RihA; Inosine/uridine-preferring nucleoside hydrolase							Glycolytic process	N/A	N/A	N/A	4
					GBSCOH1_0786	ATP synthase F1, delta subunit	atpH	proton-transporting ATP synthase complex, catalytic core F(1); proton-transporting ATP synthase activity, rotational mechanism; ion transport	00190 Oxidative phosphorylation [PATH:ko00190]	N/A	F1F0 ATP synthase OSCP/delta subunit, N-terminal domain superfamily							Glycine biosynthetic process	N/A	N/A	N/A	2
					GBSCOH1_0952	carbamoyl-phosphate synthase, large subunit		ATP binding; carbamoyl-phosphate synthase (glutamine-hydrolyzing) activity; metal ion binding; 'de novo' UMP biosynthetic process; arginine biosynthetic process	00240 Pyrimidine metabolism [PATH:ko00240]	N/A	Carbamoyl-phosphate synthase large subunit							Glutamine biosynthesis process	N/A	N/A	N/A	1
				-FC	GBSCOH1_2002	serine protease	HtrA	proteolysis; serine-type endopeptidase activity; metalloendopeptidase activity	02020 Two-component system [PATH:ko02020]	Trypsin-like serine proteases, typically periplasmic, contain C-terminal PDZ domain	Peptidase S1, PA clan, chymotrypsin-like fold; PDZ superfamily; Peptidase M50							Gluconeogenesis	N/A	N/A	N/A	2
																		Fatty acid biosynthetic process	N/A	N/A	N/A	1
																		Fatty acid beta-oxidation	N/A	N/A	N/A	1
																		DNA replication	N/A	N/A	N/A	3
																		DNA recombination	N/A	N/A	N/A	1
																		Deoxyribonucleotide catabolic process	N/A	N/A	N/A	1
					ALL SIGNIFICANT PROTEINS (proteins significant for multiple strain comparisons or within multiple fractions are counted ONLY ONCE)													De novo UMP biosynthetic process	N/A	N/A	N/A	1
																		De novo IMP biosynthetic process	N/A	N/A	N/A	2
		TOTAL	110		ALL SIGNIFICANT PROTEINS -------------------------------------- ALL SIGNIFICANT PROTEINS -------------------------------------- ALL SIGNIFICANT PROTEINS -------------------------------------- ALL SIGNIFICANT PROTEINS -------------------------------------- ALL SIGNIFICANT PROTEINS													Cysteine catabolic process	N/A	N/A	N/A	1
					Gene locus	Locus ID (COH1 GBCO_p1 annotation)	Gene ID/BLAST	GO Function(s)	KEGG Functions(s)	eggNOG COG Function(s)	InterPro							Cysteine biosynthetic process	N/A	N/A	N/A	1
				ALL SIGNIFICANT PROTEINS -------------------------------------- ALL SIGNIFICANT PROTEINS -------------------------------------- ALL SIGNIFICANT PROTEINS -------------------------------------- ALL SIGNIFICANT PROTEINS -------------------------------------- ALL SIGNIFICANT PROTEINS -------------------------------------- ALL SIGNIFICANT PROTEINS	GBSCOH1_0130	ribosomal protein L28	rpmB	(structural constituent of) ribosome; translation; ribonucleoprotein complex	03010 Ribosome [PATH:ko03010]	N/A	L28p-like; Ribosomal protein L28/L24 superfamily							CTP/UTP salvage	N/A	N/A	N/A	1
					GBSCOH1_0521	ribosomal protein L31	rpmE; rpmE2	(structural constituent of) ribosome; translation; ribonucleoprotein complex	N/A	rRNA binding	L28p-like; Ribosomal protein L31 superfamily							Chromosome segregation	N/A	N/A	N/A	2
					GBSCOH1_1327	GlnP	glnP_1	L-glutamine import across plasma membrane; amino acid transport; ABC transporter complex, substrate-binding subunit-containing	02010 ABC transporters [PATH:ko02010]	amino acid transport	ABC transporter membrane protein permease protein ArtM/GltK/GlnP/TcyL/YhdX-like; MetI-like superfamily							Cell wall organization	N/A	N/A	N/A	5
					GBSCOH1_0383	lipoprotein		N/A	02010 ABC transporters [PATH:ko02010]	ABC transporter substrate-binding protein PnrA-like	ABC transporter substrate-binding protein PnrA-like; Periplasmic binding protein-like I							Cell wall modification	N/A	N/A	N/A	1
					GBSCOH1_1279	cell wall surface anchor family protein, putative	Spb1	N/A	N/A	N/A	N/A							Cell redox homeostasis	N/A	N/A	N/A	1
					GBSCOH1_2002	serine protease	HtrA	proteolysis; serine-type endopeptidase activity; metalloendopeptidase activity	02020 Two-component system [PATH:ko02020]	Trypsin-like serine proteases, typically periplasmic, contain C-terminal PDZ domain	Peptidase S1, PA clan, chymotrypsin-like fold; PDZ superfamily; Peptidase M50							Cell division	N/A	N/A	N/A	4
					GBSCOH1_0641	hypothetical protein	PepSY	N/A	N/A	N/A	PepSY domain							Cell adhesion	N/A	N/A	N/A	1
					GBSCOH1_1490	ABC transporter, substrate-binding protein	yxeM_2	amino acid transport	02010 ABC transporters [PATH:ko02010]	ABC-type amino acid transport signal transduction systems periplasmic component domain	Solute-binding protein family 3/N-terminal domain of MltF							Cardiolipin biosynthetic process	N/A	N/A	N/A	1
					GBSCOH1_1231	ribosomal protein L21	rplU	(structural constituent of) ribosome; translation; ribonucleoprotein complex	03010 Ribosome [PATH:ko03010]	N/A	Ribosomal protein L21-like; L21-like superfamily							Carboxylic acid metabolic process	N/A	N/A	N/A	1
					GBSCOH1_0161	penicillin-binding protein 1B, putative	pbp 1b	proteolysis; peptidoglycan biosynthetic process; response to antibiotic; serine-type D-Ala-D-Ala carboxypeptidase activity; penicillin binding; cell wall organization	N/A	WXG100 protein secretion system (Wss), protein YukC; Peptidoglycan polymerase that catalyzes glycan chain elongation from lipid-linked precursors	Glycosyl transferase, family 51; Beta-lactamase/transpeptidase-like; Penicillin-binding protein, transpeptidase; Lysozyme-like domain superfamily							Carbohydrate metabolic process	N/A	N/A	N/A	1
					GBSCOH1_0149	ABC transporter, substrate-binding protein		transmembrane transport; protein (peptide) transport; ATP-binding cassette (ABC) transporter complex, substrate-binding subunit-containing	02010 ABC transporters [PATH:ko02010]	transmembrane transport	Peptide/nickel binding protein, MppA-type; Solute-binding protein family 5							ATP hydrolysis activity	N/A	N/A	N/A	3
					GBSCOH1_0689	triosephosphate isomerase	tpiA	triose-phosphate isomerase activity; gluconeogenesis; glycolytic process	00010 Glycolysis / Gluconeogenesis [PATH:ko00010]	N/A	Triosephosphate isomerase superfamily; Aldolase-type TIM barrel							Arginine biosynthetic process	N/A	N/A	N/A	1
					GBSCOH1_0069	ribosomal protein L24	rplX	(structural constituent of) ribosome; translation; ribonucleoprotein complex	03010 Ribosome [PATH:ko03010]	N/A	Ribosomal protein L24; Translation protein SH3-like domain superfamily							Aminoacyl-tRNA editing	N/A	N/A	N/A	1
					GBSCOH1_1857	chromosome assembly-related protein		N/A	N/A	N/A	N/A							Amino acid transport	N/A	N/A	N/A	6
					GBSCOH1_1614	glyceraldehyde-3-phosphate dehydrogenase, type I	gap; gapA; GAPDH	NAD binding; NADP binding; glyceraldehyde-3-phosphate dehydrogenase (NAD+) (phosphorylating) activity; glycolytic process	00010 Glycolysis / Gluconeogenesis [PATH:ko00010]	N/A	Glyceraldehyde 3-phosphate dehydrogenase, active site; NAD(P)-binding domain superfamily; Glyceraldehyde 3-phosphate dehydrogenase, NAD(P) binding domain/catalytic domain							Acetyltransferase activity	N/A	N/A	N/A	3
					GBSCOH1_0031	group B streptococcal surface immunogenic protein	sip	N/A	N/A	N/A	N/A							Acetyl-CoA biosynthetic process	N/A	N/A	N/A	1
					GBSCOH1_0734	rotamase family protein	prsA	peptidyl-prolyl cis-trans isomerase activity; protein folding	00030 Pentose phosphate pathway [PATH:ko00030]	Chaperone involved in the correct folding and assembly of outer membrane proteins. Recognizes specific patterns of aromatic residues and the orientation of their side chains, which are found more frequently in integral outer membrane proteins. May act in both early periplasmic and late outer membrane-associated steps of protein maturation	Peptidyl-prolyl cis-trans isomerase, PpiC-type; Foldase protein PrsA; Trigger factor/SurA domain superfamily							Virulence	N/A	N/A	N/A	32
					GBSCOH1_0273	ABC transporter, substrate-binding protein	yxeM_2	amino acid transport; ligand-gated monoatomic ion channel activity	N/A	N/A	Ionotropic glutamate receptor, C-terminal; Solute-binding protein family 3/N-terminal domain of MltF
					GBSCOH1_0053	aldehyde-alcohol dehydrogenase	adhE	alcohol dehydrogenase activity, iron-dependent; ferrous iron binding; alcohol dehydrogenase (NAD+) activity; response to oxidative stress; mixed acid fermentation	00010 Glycolysis / Gluconeogenesis [PATH:ko00010]	alcohol dehydrogenase; belongs to the aldehyde dehydrogenase family	Bifunctional aldehyde-alcohol dehydrogenase; Iron-type alcohol dehydrogenase-like
					GBSCOH1_0853	lipoprotein		N/A	02010 ABC transporters [PATH:ko02010]	ABC transporter substrate-binding protein PnrA-like	ABC transporter substrate-binding protein PnrA-like; Periplasmic binding protein-like I
					GBSCOH1_1193	5-nucleotidase family protein		5'-nucleotidase activity; metal ion binding; nucleotide binding; UDP-sugar diphosphatase activity; nucleotide catabolic process	N/A	Belongs to the 5'-nucleotidase family	Calcineurin-like phosphoesterase domain, ApaH type; Bacterial Ig domain; 5'-Nucleotidase/apyrase; Metallo-dependent phosphatase-like
					GBSCOH1_0071	ribosomal protein S14p /S29e	rpsN; rpsZ	(structural constituent of) ribosome; translation; ribonucleoprotein complex; zinc ion binding; rRNA binding	N/A	N/A	Ribosomal protein S14/S29
					GBSCOH1_1613	5-nucleotidase, lipoprotein e(P4) family		cell outer membrane; N/A	N/A	HAD superfamily, subfamily IIIB (Acid phosphatase)	Acid phosphatase, class B-like; HAD-like superfamily; 5-nucleotidase lipoprotein e(P4)
					GBSCOH1_1702	nitroreductase family protein		N/A	N/A	N/A	N/A
					GBSCOH1_0094	D-alanyl-D-alanine carboxypeptidase family protein	DacA	metal ion binding; carboxypeptidase activity; cell wall organization; peptidoglycan biosynthetic process; proteolysis	00550 Peptidoglycan biosynthesis [PATH:ko00550]	N/A	Hedgehog signalling/DD-peptidase zinc-binding domain superfamily; Peptidase M15B
					GBSCOH1_0129	L-2-hydroxyisocaproate dehydrogenase		L-lactate dehydrogenase activity; carboxylic acid metabolic process	N/A	N/A	L-lactate/malate dehydrogenase; NAD(P)-binding domain superfamily
					GBSCOH1_1598	Protein of unknown function, DUF536 family		cell division site; DNA binding; nucleoid organization; positive regulation of chromosome segregation	05111 Biofilm formation - Vibrio cholerae [PATH:ko05111]	N/A	Regulator of chromosome segregation-like, C-terminal domain
					GBSCOH1_0204	serine O-acetyltransferase		cysteine biosynthetic process from serine; methionine catabolic/cysteine catabolic process; serine O-acetyltransferase activity	00920 Sulfur metabolism [PATH:ko00920]	serine acetyltransferase	Hexapeptide repeat; Serine O-acetyltransferase; Trimeric LpxA-like superfamily
					GBSCOH1_1064	CMP-N-acetylneuraminic acid synthetase	neuA	N-acylneuraminate cytidylyltransferase activity; polysaccharide biosynthetic process	00520 Amino sugar and nucleotide sugar metabolism [PATH:ko00520]	lipolytic protein G-D-S-L family; cytidylyl-transferase	Acylneuraminate cytidylyltransferase; Nucleotide-diphospho-sugar transferases; SGNH hydrolase superfamily
					GBSCOH1_0441	conserved hypothetical protein		N/A	N/A	Protein conserved in bacteria	YutD-like superfamily
					GBSCOH1_0099	Chaperone protein DnaJ		response to heat/stress; ATP binding; heat shock protein binding; zinc ion binding; DNA replication; protein folding		N/A	HSP40/DnaJ peptide-binding
					GBSCOH1_1607	metallo-beta-lactamase superfamily protein		mRNA processing; zinc ion binding; rRNA processing; 5'-3' RNA exonuclease activity; RNA endonuclease activity; RNA binding		N/A	Ribonuclease J; Zn-dependent metallo-hydrolase; Metallo-beta-lactamase
					GBSCOH1_1290	nucleotidyl transferase, putative		D-ribitol-5-phosphate cytidylyltransferase activity; cell wall organization; isoprenoid biosynthetic process; poly(ribitol phosphate) teichoic acid biosynthetic process	00040 Pentose and glucuronate interconversions [PATH:ko00040]	N/A	Ribitol-5-phosphate cytidylyltransferase; Cytidylyltransferase IspD/TarI; Nucleotide-diphospho-sugar transferases
					GBSCOH1_1675	ATP-dependent Clp protease, ATP-binding subunit	ClpP	ATP binding; ATP hydrolysis activity	04213 Longevity regulating pathway - multiple species [PATH:ko04213]	response to heat	ClpA/B family; P-loop containing nucleoside triphosphate hydrolase
					GBSCOH1_0744	ribonucleoside-diphosphate reductase 2, alpha subunit		DNA replication; ribonucleoside-diphosphate reductase activity, thioredoxin disulfide as acceptor; ATP binding; deoxyribonucleotide biosynthetic process	N/A	Provides the precursors necessary for DNA synthesis. Catalyzes the biosynthesis of deoxyribonucleotides from the corresponding ribonucleotides	Ribonucleoside-diphosphate reductase large subunit;
					GBSCOH1_2001	conserved hypothetical protein TIGR00246		rRNA (pseudouridine-N3-)-methyltransferase activity; RNA methyltransferase activity	N/A	Specifically methylates the pseudouridine at position 1915 (m3Psi1915) in 23S rRNA	Alpha/beta knot methyltransferases; RNA methyltransferase RlmH
					GBSCOH1_1731	lactose phosphotransferase system repressor		lactose metabolic process; DNA binding; DNA-binding transcription factor activity	N/A	N/A	Transcription regulator, HTH DeoR-type, conserved site; Winged helix-like DNA-binding domain superfamily
					GBSCOH1_0098	Chaperone protein DnaK		ATP binding; ATP-dependent protein folding chaperone; unfolded protein binding	03018 RNA degradation [PATH:ko03018]	Heat shock 70 kDa protein	Chaperone DnaK; Heat shock protein 70 family
					GBSCOH1_1609	glutamine synthetase, type I		ATP binding; glutamate-ammonia ligase activity; metal ion binding; glutamine biosynthetic process	00630 Glyoxylate and dicarboxylate metabolism [PATH:ko00630]	glutamine synthetase	Glutamine synthetase type I
					GBSCOH1_1390	manganese ABC transporter, manganese-binding adhesion liprotein		metal ion binding; cell adhesion; copper ion transport; iron ion homeostasis; iron homeostasis; zinc transport	00920 Sulfur metabolism [PATH:ko00920]	N/A	Periplasmic solute binding protein, ZnuA-like; Adhesin B; Adhesion lipoprotein
					GBSCOH1_1869	hypothetical protein		N/A	N/A	N/A	N/A
					GBSCOH1_1526	transcriptional regulator CodY		DNA binding; GTP binding; DNA-binding transcription factor activity; negative regulation of DNA-templated transcription	N/A	DNA-binding protein that represses the expression of many genes that are induced as cells make the transition from rapid exponential growth to stationary phase. It is a GTP-binding protein that senses the intracellular GTP concentration as an indicator of nutritional limitations. At low GTP concentration it no longer binds GTP and stop to act as a transcriptional repressor	Winged helix DNA-binding domain superfamily; Global transcriptional regulator CodY; GAF-like domain superfamily
					GBSCOH1_1544	transcription antitermination factor NusB		RNA binding; DNA-templated transcription termination; regulation of DNA-templated transcription; transcription antitermination	N/A	transcription antitermination	NusB antitermination factor; NusB/RsmB/TIM44
					GBSCOH1_0049	Holliday junction DNA helicase RuvB		DNA repair; ATP binding; ATP hydrolysis activity; DNA binding; four-way junction helicase activity; DNA recombination; SOS response	03440 Homologous recombination [PATH:ko03440]	N/A	Winged helix DNA-binding domain superfamily; DNA helicase, Holliday junction RuvB-type
					GBSCOH1_1124	hypothetical protein		N/A	N/A	uracil-dna glycosylase	Uracil-DNA glycosylase-like domain superfamily
					GBSCOH1_0847	amino acid ABC transporter, ATP-binding protein		ABC transporter complex, substrate-binding subunit-containing; ABC-type amino acid transporter activity; ATP binding; L-glutamine import across plasma membrane	02010 ABC transporters [PATH:ko02010]	abc transporter atp-binding protein	ABC transporter-like, ATP-binding domain
					GBSCOH1_1524	3-hydroxyacyl-CoA dehydrogenase family protein		3-hydroxyacyl-CoA dehydrogenase/epimerase activity; 3-hydroxybutyryl-CoA activity; enoyl-CoA hydratase activity; NAD+ binding; fatty acid beta-oxidation	00640 Propanoate metabolism [PATH:ko00640]	N/A	Fatty oxidation complex, alpha subunit FadJ; Enoyl-CoA hydratase/isomerase
					GBSCOH1_0364	copper-translocating P-type ATPase	CopA	ATP binding; ATP hydrolysis activity; copper ion binding; P-type monovalent copper transporter activity	04016 MAPK signaling pathway - plant [PATH:ko04016]	N/A	P-type ATPase, subfamily IB; HAD superfamily
					GBSCOH1_1306	polar amino acid ABC transporter amino acid-binding protein		amino acid transport; membrane raft	02010 ABC transporters [PATH:ko02010]	ABC-type amino acid transport signal transduction systems periplasmic component domain	Solute-binding protein family 3/N-terminal domain of MltF
					GBSCOH1_0687	cell division protein, FtsW /RodA /SpoVE family		peptidoglycan glycosyltransferase activity; cell cycle; cell wall organization; peptidoglycan biosynthetic process; cell division	04112 Cell cycle - Caulobacter [PATH:ko04112]	Belongs to the SEDS family	Cell cycle, FtsW / RodA / SpoVE; Probable peptidoglycan glycosyltransferase FtsW/RodA
					GBSCOH1_1601	ribosomal protein S14p /S29e		(structural constituent of) ribosome; translation; ribonucleoprotein complex; rRNA binding	03010 Ribosome [PATH:ko03010]	N/A	Ribosomal protein S14/S29
					GBSCOH1_1617	ribosomal protein S12		tRNA binding; translation; structural constituent of ribosome; small ribosomal subunit; rRNA binding	03010 Ribosome [PATH:ko03010]	N/A	Ribosomal protein S12/S23
					GBSCOH1_0373	sensor histidine kinase	BgrS (A909) or BaeS (E. coli)	phosphorelay sensor kinase activity; ATP binding	02020 Two-component system [PATH:ko02020]	protein histidine kinase activity	Histidine kinase/HSP90-like ATPase superfamily
					GBSCOH1_0085	ribosomal protein L17		(structural constituent of) ribosome; translation; ribonucleoprotein complex	03010 Ribosome [PATH:ko03010]	N/A	Ribosomal protein L17
					GBSCOH1_0831	acetyltransferase, GNAT family		peptide-lysine-N-acetyltransferase activity; internal peptidyl-lysine acetylation	N/A	acetyltransferase	Acyl-CoA N-acyltransferase
					GBSCOH1_0461	cell division protein DivIB, putative		cell division site; FtsZ-dependent cytokinesis	N/A	N/A	Cell division protein DivIB
					GBSCOH1_0665	conserved hypothetical protein	YoxC	N/A	N/A	N/A	N/A
					GBSCOH1_0998	phosphate acetyltransferase		phosphate acetyltransferase activity; acetyl-CoA biosynthetic process	00620 Pyruvate metabolism [PATH:ko00620]	phosphate acetyltransferase	Phosphate acetyl/butaryl transferase
					GBSCOH1_0747	phosphoenolpyruvate-protein phosphotransferase	PtsA?	phosphoenolpyruvate-dependent sugar phosphotransferase system; metal ion binding; kinase activity; phosphoenolpyruvate-protein phosphotransferase activity; phosphorylation	02060 Phosphotransferase system (PTS) [PATH:ko02060]	N/A	Pyruvate/Phosphoenolpyruvate kinase-like domain superfamily
					GBSCOH1_1554	conserved hypothetical protein		N/A	N/A	N/A	N/A
					GBSCOH1_0113	pyridine nucleotide-disulphide oxidoreductase family protein		response to hypochlorite; cupric reductase activity; cell redox homeostasis; thioredoxin-disulfide reductase activity; oxidoreductase activity, acting on NAD(P)H; flavin adenine dinucleotide binding	N/A	Belongs to the class-I pyridine nucleotide-disulfide oxidoreductase family	Pyridine nucleotide-disulphide oxidoreductase, class I
					GBSCOH1_0012	protein of unknown function		N/A	N/A	N/A	N/A
					GBSCOH1_0964	formate--tetrahydrofolate ligase	fhs; fhs1	tetrahydrofolate interconversion; ATP binding; formate-tetrahydrofolate ligase activity	00720 Carbon fixation pathways in prokaryotes [PATH:ko00720]	N/A	Formate-tetrahydrofolate ligase, FTHFS; P-loop containing nucleoside triphosphate hydrolase
					GBSCOH1_0065	ribosomal protein L16		translation; (structural constituent of) ribosome; ribonucleoprotein complex; tRNA binding; rRNA binding	03010 Ribosome [PATH:ko03010]	N/A	Ribosomal protein L10e/L16
					GBSCOH1_0058	ribosomal protein L3		translation; (structural constituent of) ribosome; ribonucleoprotein complex; rRNA binding	03010 Ribosome [PATH:ko03010]	N/A	Ribosomal protein L3
					GBSCOH1_0749	polysaccharide deacetylase family protein	PgdA, PplD	zinc ion binding; lysozyme inhibitor activity; cell wall modification; carbohydrate metabolic process; N-acetylglucosamine deacetylase activity	N/A	polysaccharide deacetylase	Peptidoglycan GlcNAc deacetylase
					GBSCOH1_0057	30S ribosomal protein S10	rpsP	translation; (structural constituent of) ribosome; ribonucleoprotein complex; tRNA binding	03010 Ribosome [PATH:ko03010]	N/A	Ribosomal protein S10
					GBSCOH1_1466	hypothetical protein		N/A	N/A	N/A	N/A
					GBSCOH1_0980	serine hydroxymethyltransferase		glycine hydroxymethyltransferase activity; pyridoxal phosphate binding; glycine biosynthetic process from serine; tetrahydrofolate interconversion	00630 Glyoxylate and dicarboxylate metabolism [PATH:ko00630]	N/A	Pyridoxal phosphate-dependent transferase; Serine hydroxymethyltransferase
					GBSCOH1_1910	LSU ribosomal protein L33p	rpmG; rpmG_1; rpmG_2; rpmG-3; rpmG2; rpmG3; rpmGA	translation; (structural constituent of) ribosome; ribonucleoprotein complex	03010 Ribosome [PATH:ko03010]	Belongs to the bacterial ribosomal protein bL33 family	Zinc-binding ribosomal protein; Ribosomal protein L33
					GBSCOH1_1254	ribosomal protein L35		translation; (structural constituent of) ribosome; ribonucleoprotein complex	03010 Ribosome [PATH:ko03010]	N/A	Ribosomal protein L35
					GBSCOH1_1219	30S ribosomal protein S16	rpsP	translation; (structural constituent of) ribosome; ribonucleoprotein complex	03010 Ribosome [PATH:ko03010]	four-way junction DNA binding	Ribosomal protein S16
					GBSCOH1_0349	conserved hypothetical protein		N/A	N/A	N/A	N/A
					GBSCOH1_0063	ribosomal protein L22		(structural constituent of) ribosome; large ribosomal subunit; translation; rRNA binding	03010 Ribosome [PATH:ko03010]	N/A	Ribosomal protein L22/L17
					GBSCOH1_1641	50S ribosomal protein L34		translation; (structural constituent of) ribosome; ribonucleoprotein complex	03010 Ribosome [PATH:ko03010]	N/A	Ribosomal protein L34
					GBSCOH1_0026	phosphoribosylformylglycinamidine cyclo-ligase	purM	de novo' IMP biosynthetic process; ATP binding; phosphoribosylformylglycinamidine cyclo-ligase activity; purine biosynthetic process	00230 Purine metabolism [PATH:ko00230]	N/A	Phosphoribosylformylglycinamidine cyclo-ligase
					GBSCOH1_0023	phosphoribosylaminoimidaole-succinocarboxamide synthase	purC	de novo' IMP biosynthetic process; ATP binding; phosphoribosylaminoimidazolesuccinocarboxamide synthase activity; cobalamin biosynthetic process; ; purine biosynthetic process	00230 Purine metabolism [PATH:ko00230]	N/A	Phosphoribosylaminoimidazole-succinocarboxamide synthase
					GBSCOH1_1211	choline binding protein D	gbcA	N/A	N/A	N/A	N/A
					GBSCOH1_2003	partitioning protein, ParB family	parB	positive regulation of sporulation resulting in formation of a cellular spore; chromosome; DNA binding; chromosome segregation	N/A	DNA binding	ParB/RepB/Spo0J partition protein
					GBSCOH1_0963	cardiolipin synthetase		cardiolipin synthase activity; cardiolipin biosynthetic process	N/A	Catalyzes the reversible phosphatidyl group transfer from one phosphatidylglycerol molecule to another to form cardiolipin (CL) (diphosphatidylglycerol) and glycerol	Cardiolipin synthase
					GBSCOH1_1343	SsrA-binding protein	smpB	RNA binding; trans-translation	N/A	Required for rescue of stalled ribosomes mediated by trans-translation. Binds to transfer-messenger RNA (tmRNA), required for stable association of tmRNA with ribosomes. tmRNA and SmpB together mimic tRNA shape, replacing the anticodon stem-loop with SmpB. tmRNA is encoded by the ssrA gene	SsrA-binding protein
					GBSCOH1_1580	universal stress protein family	Usp	N/A	N/A	N/A	N/A
					GBSCOH1_0684	protein of unknown function /lipoprotein,putative		N/A	N/A	N/A	N/A
					GBSCOH1_1612	phosphoglycerate kinase	pgk	ATP binding; phosphoglycerate kinase activity; glycolytic process	00010 Glycolysis / Gluconeogenesis [PATH:ko00010]	N/A	Phosphoglycerate kinase
					GBSCOH1_1294	glycosyl transferase, group 2 family protein		undecaprenyl-phosphate 4-deoxy-4-formamido-L-arabinose transferase activity; 4-amino-4-deoxy-alpha-L-arabinopyranosyl undecaprenyl phosphate biosynthetic process; lipid A biosynthetic process; lipopolysaccharide biosynthetic process; response to antibiotic; phosphotransferase activity, for other substituted phosphate groups	00520 Amino sugar and nucleotide sugar metabolism [PATH:ko00520]	Glycosyl transferase, family 2	Glycosyltransferase 2-like; Nucleotide-diphospho-sugar transferases
					GBSCOH1_0275	amino acid ABC transporter, ATP-binding protein	tcyN	ABC transporter complex, substrate-binding subunit-containing; ABC-type amino acid transporter activity; ATP binding	02010 ABC transporters [PATH:ko02010]	abc transporter atp-binding protein	ABC transporter-like, ATP-binding domain
					GBSCOH1_1877	ABC transporter, ATP-binding protein		nitrate transmembrane transporter activity; ATP binding; ion transport	02010 ABC transporters [PATH:ko02010]	anion transmembrane transporter activity	P-loop containing nucleoside triphosphate hydrolase
					GBSCOH1_0109	Hydrolases of the alpha/beta superfamily		N/A	N/A	N/A	N/A
					GBSCOH1_1858	leucyl-tRNA synthetase		leucyl-tRNA aminoacylation/ligase activity; ATP binding; aminoacyl-tRNA editing activity	00970 Aminoacyl-tRNA biosynthesis [PATH:ko00970]		Aminoacyl-tRNA synthetase, class Ia, anticodon-binding
					GBSCOH1_1253	ribosomal protein L20	rplT	translation; (structural constituent of) ribosome; ribonucleoprotein complex; rRNA binding	03010 Ribosome [PATH:ko03010]	Binds directly to 23S ribosomal RNA and is necessary for the in vitro assembly process of the 50S ribosomal subunit. It is not involved in the protein synthesizing functions of that subunit	Ribosomal protein L20
					GBSCOH1_0751	uridine kinase	udk	ATP binding; phosphotransferase activity, alcohol group as acceptor; uridine kinase activity; CTP/UTP salvage; phosphorylation	00240 Pyrimidine metabolism [PATH:ko00240]	N/A	P-loop containing nucleoside triphosphate hydrolase; Uridine kinase
					GBSCOH1_0329	3-oxoacyl-(acyl-carrier-protein) synthase II	fabF	3-oxoacyl-[acyl-carrier-protein] synthase activity; fatty acid biosynthetic process	00061 Fatty acid biosynthesis [PATH:ko00061]	beta-ketoacyl-acyl-carrier-protein synthase II activity	3-oxoacyl-[acyl-carrier-protein; Beta-ketoacyl synthase
					GBSCOH1_0715	superoxide dismutase	sodA	metal ion binding; superoxide dismutase activity; stress	N/A	Destroys radicals which are normally produced within the cells and which are toxic to biological systems	Manganese/iron superoxide dismutase
					GBSCOH1_1174	dihydrofolate reductase	dfrA; dhfR; folA	tetrahydrofolate biosynthetic process; response to antibiotic; NADP binding; glycine biosynthetic process; dihydrofolate reductase activity; one-carbon metabolic process	N/A	Key enzyme in folate metabolism. Catalyzes an essential reaction for de novo glycine and purine synthesis, and for DNA precursor synthesis	Dihydrofolate reductase
					GBSCOH1_1425	conserved hypothetical protein	yabA	DNA replication	N/A	N/A	Initiation control protein YabA
					GBSCOH1_0380	glucose-6-phosphate isomerase	pgi	carbohydrate derivative binding; glucose-6-phosphate isomerase activity; glycolytic process; gluconeogenesis	00010 Glycolysis / Gluconeogenesis [PATH:ko00010]	Belongs to the GPI family	Phosphoglucose isomerase (PGI)
					GBSCOH1_0459	UDP-N-acetylmuramoylalanine--D-glutamate ligase	murD	regulation of cell shape; cell division; ATP binding; UDP-N-acetylmuramoylalanine-D-glutamate ligase activity; cell cycle; peptidoglycan biosynthetic process; cell wall organization	00470 D-Amino acid metabolism [PATH:ko00470]	Cell wall formation. Catalyzes the addition of glutamate to the nucleotide precursor UDP-N-acetylmuramoyl-L-alanine (UMA)	UDP-N-acetylmuramoylalanine-D-glutamate ligase MurD
					GBSCOH1_1461	amidase family protein	nylA_1	6-aminohexanoate-cyclic-dimer hydrolase activity	00930 Caprolactam degradation [PATH:ko00930]	N/A	Amidase
					GBSCOH1_1092	metallo-beta-lactamase superfamily protein		RNA endonuclease activity; RNA binding; zinc ion binding; mRNA/rRNA processing; 5'-3' RNA exonuclease activity	N/A	N/A	Ribonuclease Z/Hydroxyacylglutathione hydrolase-like; Ribonuclease J; Metallo-beta-lactamase
					GBSCOH1_1338	oxidoreductase, aldo /keto reductase family		methylglyoxal reductase (NADPH-dependent) activity; oxidoreductase activity	00620 Pyruvate metabolism [PATH:ko00620]	L-ascorbic acid biosynthetic process	Aldo-keto reductase
					GBSCOH1_0201	ribosomal protein S15		rRNA binding; (structural constituent of) ribosome; ribonucleoporotein complex; translation	03010 Ribosome [PATH:ko03010]	N/A	Ribosomal protein S15
					GBSCOH1_0752	GAF domain protein		methionine-R-sulfoxide reductase activity	N/A	GAF domain-containing protein	GAF-like domain superfamily
					GBSCOH1_0014	Hypoxanthine-guanine phosphoribosyltransferase		purine ribonucleoside salvage; IMP/GMP salvage; nucleotide binding; metal ion binding; guanine phosphoribosyltransferase activity; hypoxanthine phosphoribosyltransferase activity	00230 Purine metabolism [PATH:ko00230]	N/A	Hypoxanthine phosphoribosyl transferase
					GBSCOH1_0688	translation elongation factor Tu		GTP binding; GTPase activity; translation elongation factor activity	04626 Plant-pathogen interaction [PATH:ko04626]	N/A	Translation elongation factor EFTu/EF1A, bacterial/organelle
					GBSCOH1_1871	deoxyribose-phosphate aldolase		deoxyribose phosphate catabolic process; carbohydrate catabolic process; deoxyribose-phosphate aldolase activity; deoxyribonucleotide catabolic process	00030 Pentose phosphate pathway [PATH:ko00030]	N/A	DeoC/FbaB/LacD aldolase; Deoxyribose-phosphate aldolase
					GBSCOH1_0992	guanosine monophosphate reductase	guaC	purine nucleotide metabolic process; GMP reductase complex; GMP reductase activity	00230 Purine metabolism [PATH:ko00230]	N/A	IMP dehydrogenase/GMP reductase; Guanosine monophosphate reductase, type2
					GBSCOH1_1421	acetyltransferase, GNAT family		N/A	N/A	N/A	N/A
					GBSCOH1_0514	inosine-uridine preferring nucleoside hydrolase	rihB	pyrimidine nucleobase metabolic process; uridine nucleosidase activity; nucleobase-containing small molecule interconversion	00240 Pyrimidine metabolism [PATH:ko00240]	N/A	Ribonucleoside hydrolase-like; Pyrimidine-specific ribonucleoside hydrolase RihA; Inosine/uridine-preferring nucleoside hydrolase
					GBSCOH1_0786	ATP synthase F1, delta subunit	atpH	proton-transporting ATP synthase complex, catalytic core F(1); proton-transporting ATP synthase activity, rotational mechanism; ion transport	00190 Oxidative phosphorylation [PATH:ko00190]	N/A	F1F0 ATP synthase OSCP/delta subunit, N-terminal domain superfamily
					GBSCOH1_0952	carbamoyl-phosphate synthase, large subunit		ATP binding; carbamoyl-phosphate synthase (glutamine-hydrolyzing) activity; metal ion binding; 'de novo' UMP biosynthetic process; arginine biosynthetic process	00240 Pyrimidine metabolism [PATH:ko00240]	N/A	Carbamoyl-phosphate synthase large subunit
